# Supplementary material for: Inferring the hosts of coronavirus using dual statistical models based on nucleotide composition
Source: Sci Rep. 2015 Nov 26;5:17155. doi: 10.1038/srep17155 (PMC4660426; doi:10.1038/srep17155)
Supplement: Supplementary Table S1 [file srep17155-s1.xls]

## Sheet: Sheet1
Inferring the hosts of coronavirus using dual statistical models based on nucleotide composition
Qin Tang, Yulong Song, Mijuan Shi, Yingyin Cheng, Wanting Zhang, Xiao-Qin Xia
Supplementary Table S1. Parameters computed from spike gene sequences
AccessionNum	A_frequency	G_frequency	C_frequency	T_frequency	AG_bias	AC_bias	AT_bias	GA_bias	GC_bias	GT_bias	CA_bias	CG_bias	CT_bias	TA_bias	TG_bias	TC_bias	AA_bias	GG_bias	CC_bias	TT_bias	(G+C)%	isolate from host	definition
AB691763.1	0.26	0.206	0.181	0.353	0.875	1.31	0.82	0.769	1.272	1.078	1.382	0.51	1.093	0.845	1.39	0.702	0.87	0.81	0.754	0.802	38.728	human	AB691763.1| Human coronavirus 229E S gene for spike protein strain: ATCC VR740
AB691764.1	0.26	0.205	0.182	0.353	0.855	1.252	0.853	0.769	1.282	1.09	1.342	0.542	1.095	0.856	1.409	0.731	0.889	0.793	0.731	0.786	38.656	human	AB691764.1| Human coronavirus 229E S gene for spike protein isolate: SendaiH/1121/04
AB691765.1	0.26	0.206	0.181	0.353	0.856	1.259	0.856	0.776	1.268	1.081	1.361	0.512	1.101	0.85	1.41	0.735	0.885	0.812	0.739	0.784	38.713	human	AB691765.1| Human coronavirus 229E S gene for spike protein isolate: SendaiH/826/04
AB691766.1	0.259	0.206	0.181	0.354	0.865	1.263	0.851	0.774	1.275	1.093	1.342	0.55	1.089	0.863	1.398	0.724	0.879	0.792	0.747	0.784	38.713	human	AB691766.1| Human coronavirus 229E S gene for spike protein isolate: SendaiH/1948/04
AB691767.1	0.261	0.204	0.182	0.354	0.856	1.259	0.851	0.765	1.273	1.092	1.337	0.552	1.074	0.863	1.396	0.716	0.878	0.801	0.739	0.784	38.571	human	AB691767.1| Human coronavirus 229E S gene for spike protein isolate: Niigata/01/08
AF344186.1	0.259	0.206	0.182	0.353	0.878	1.319	0.817	0.772	1.265	1.078	1.386	0.508	1.096	0.845	1.39	0.703	0.876	0.81	0.746	0.798	38.813	human	AF344186.1| Human coronavirus 229E RW Stock spike glycoprotein (S) gene
AF344187.1	0.259	0.206	0.182	0.353	0.878	1.326	0.814	0.772	1.265	1.078	1.38	0.508	1.101	0.848	1.39	0.698	0.876	0.81	0.746	0.798	38.813	human	AF344187.1| Human coronavirus 229E P11A spike glycoprotein (S) gene
AF344188.1	0.259	0.206	0.182	0.353	0.878	1.319	0.817	0.772	1.273	1.074	1.38	0.508	1.101	0.848	1.39	0.698	0.876	0.817	0.737	0.798	38.813	human	AF344188.1| Human coronavirus 229E P11B spike glycoprotein (S) gene
AF344189.1	0.259	0.206	0.182	0.353	0.878	1.319	0.82	0.767	1.265	1.078	1.392	0.5	1.092	0.848	1.39	0.698	0.872	0.81	0.746	0.8	38.756	human	AF344189.1| Human coronavirus 229E P100E spike glycoprotein (S) gene
JX503061.1	0.259	0.205	0.181	0.354	0.858	1.269	0.848	0.772	1.274	1.091	1.342	0.545	1.093	0.86	1.401	0.724	0.891	0.806	0.739	0.786	38.628	human	JX503061.1| Human coronavirus 229E isolate J0304
KF514430.1	0.262	0.205	0.181	0.352	0.869	1.261	0.843	0.774	1.274	1.097	1.357	0.522	1.099	0.849	1.413	0.733	0.875	0.786	0.739	0.788	38.599	human	KF514430.1| Human coronavirus 229E strain 229E/human/USA/933-50/1993
KF514432.1	0.261	0.205	0.181	0.353	0.867	1.266	0.847	0.777	1.266	1.086	1.362	0.506	1.096	0.85	1.409	0.726	0.878	0.8	0.739	0.786	38.543	human	KF514432.1| Human coronavirus 229E strain 229E/human/USA/932-72/1993
KF514433.1	0.261	0.205	0.181	0.353	0.862	1.26	0.844	0.777	1.266	1.09	1.35	0.537	1.092	0.847	1.401	0.735	0.882	0.806	0.747	0.781	38.656	human	KF514433.1| Human coronavirus 229E strain 229E/human/USA/933-40/1993
NC_002645.1	0.259	0.206	0.182	0.352	0.884	1.319	0.816	0.772	1.265	1.089	1.386	0.508	1.099	0.847	1.398	0.705	0.872	0.81	0.746	0.8	38.87	human	NC_002645.1| Human coronavirus 229E
DQ243963.1	0.259	0.206	0.183	0.352	0.878	1.318	0.816	0.772	1.258	1.085	1.378	0.505	1.098	0.847	1.398	0.701	0.872	0.81	0.738	0.8	38.87	human	DQ243963.1| Human coronavirus 229E strain ATCC VR-740 spike glycoprotein (S) gene
DQ243964.1	0.26	0.205	0.183	0.352	0.86	1.293	0.828	0.769	1.283	1.085	1.352	0.554	1.087	0.849	1.397	0.707	0.88	0.793	0.74	0.804	38.742	human	DQ243964.1| Human coronavirus 229E isolate HCoV-229E-11/6/79 spike glycoprotein (S) gene
DQ243965.1	0.26	0.206	0.182	0.352	0.861	1.276	0.834	0.766	1.291	1.088	1.372	0.532	1.098	0.84	1.41	0.724	0.88	0.798	0.739	0.795	38.799	human	DQ243965.1| Human coronavirus 229E isolate HCoV-229E-16/6/82 spike glycoprotein (S) gene
DQ243966.1	0.261	0.204	0.182	0.352	0.866	1.295	0.831	0.775	1.296	1.083	1.367	0.56	1.076	0.846	1.396	0.702	0.874	0.801	0.756	0.807	38.656	human	DQ243966.1| Human coronavirus 229E isolate HCoV-229E-22/9/82 spike glycoprotein (S) gene
DQ243968.1	0.26	0.205	0.182	0.353	0.865	1.282	0.831	0.764	1.282	1.094	1.372	0.534	1.081	0.844	1.405	0.714	0.876	0.793	0.748	0.797	38.685	human	DQ243968.1| Human coronavirus 229E isolate HCoV-229E-21/10/82 spike glycoprotein (S) gene
DQ243969.1	0.26	0.206	0.181	0.353	0.861	1.283	0.831	0.766	1.275	1.092	1.373	0.519	1.101	0.841	1.41	0.726	0.88	0.798	0.747	0.795	38.685	human	DQ243969.1| Human coronavirus 229E isolate HCoV-229E-8/11/82a spike glycoprotein (S) gene
DQ243970.1	0.26	0.205	0.181	0.353	0.865	1.283	0.831	0.769	1.282	1.098	1.373	0.522	1.101	0.841	1.417	0.726	0.885	0.8	0.747	0.795	38.656	human	DQ243970.1| Human coronavirus 229E isolate HCoV-229E-8/11/82b spike glycoprotein (S) gene
DQ243971.1	0.26	0.204	0.181	0.354	0.864	1.289	0.832	0.768	1.28	1.096	1.38	0.532	1.075	0.841	1.408	0.711	0.876	0.801	0.765	0.8	38.571	human	DQ243971.1| Human coronavirus 229E isolate HCoV-229E-29/7/84 spike glycoprotein (S) gene
DQ243972.1	0.259	0.205	0.182	0.354	0.863	1.287	0.832	0.767	1.282	1.095	1.383	0.542	1.078	0.839	1.405	0.72	0.879	0.786	0.748	0.795	38.713	human	DQ243972.1| Human coronavirus 229E isolate HCoV-229E-5/9/84 spike glycoprotein (S) gene
DQ243973.1	0.261	0.205	0.182	0.352	0.867	1.265	0.843	0.777	1.267	1.089	1.355	0.519	1.098	0.849	1.409	0.729	0.878	0.8	0.731	0.788	38.656	human	DQ243973.1| Human coronavirus 229E isolate HCoV-229E-24/6/90 spike glycoprotein (S) gene
DQ243974.1	0.261	0.205	0.182	0.352	0.867	1.265	0.846	0.777	1.267	1.085	1.361	0.511	1.098	0.849	1.409	0.729	0.878	0.8	0.731	0.788	38.628	human	DQ243974.1| Human coronavirus 229E isolate HCoV-229E-25/6/92 spike glycoprotein (S) gene
DQ243975.1	0.261	0.205	0.182	0.352	0.867	1.271	0.84	0.777	1.267	1.089	1.355	0.519	1.102	0.849	1.409	0.729	0.882	0.793	0.731	0.786	38.656	human	DQ243975.1| Human coronavirus 229E isolate HCoV-229E-12/5/92 spike glycoprotein (S) gene
DQ243976.1	0.261	0.205	0.182	0.353	0.867	1.265	0.841	0.777	1.259	1.086	1.355	0.519	1.095	0.847	1.401	0.731	0.878	0.8	0.731	0.784	38.628	human	DQ243976.1| Human coronavirus 229E isolate HCoV-229E-17/6/92 spike glycoprotein (S) gene
DQ243977.1	0.26	0.205	0.182	0.354	0.86	1.252	0.845	0.764	1.282	1.091	1.348	0.534	1.087	0.851	1.405	0.725	0.889	0.8	0.739	0.782	38.685	human	DQ243977.1| Human coronavirus 229E strain HCoV-229E-8/8/01 spike glycoprotein (S) gene
DQ243978.1	0.26	0.205	0.182	0.354	0.86	1.252	0.845	0.764	1.282	1.091	1.342	0.534	1.092	0.854	1.405	0.725	0.889	0.8	0.731	0.782	38.656	human	DQ243978.1| Human coronavirus 229E strain HCoV-229E-27/8/01 spike glycoprotein (S) gene
DQ243979.1	0.26	0.205	0.181	0.354	0.855	1.252	0.854	0.775	1.282	1.087	1.343	0.545	1.093	0.854	1.405	0.733	0.889	0.8	0.739	0.782	38.628	human	DQ243979.1| Human coronavirus 229E strain HCoV-229E-21/6/02 spike glycoprotein (S) gene
DQ243980.1	0.258	0.206	0.182	0.354	0.852	1.249	0.857	0.771	1.283	1.082	1.34	0.532	1.096	0.857	1.41	0.725	0.894	0.798	0.731	0.782	38.742	human	DQ243980.1| Human coronavirus 229E strain HCoV-229E-6/1/03 spike glycoprotein (S) gene
DQ243983.1	0.259	0.205	0.182	0.354	0.858	1.262	0.848	0.772	1.282	1.091	1.347	0.542	1.092	0.854	1.409	0.725	0.891	0.793	0.739	0.784	38.713	human	DQ243983.1| Human coronavirus 229E strain HCoV-229E-30/7/03 spike glycoprotein (S) gene
DQ243984.1	0.26	0.205	0.182	0.354	0.855	1.246	0.848	0.759	1.29	1.087	1.33	0.542	1.096	0.86	1.401	0.725	0.889	0.8	0.731	0.786	38.628	human	DQ243984.1| Human coronavirus 229E strain HCoV-229E-14/8/03 spike glycoprotein (S) gene
DQ243985.1	0.259	0.206	0.181	0.354	0.854	1.251	0.854	0.768	1.291	1.082	1.324	0.55	1.107	0.866	1.398	0.729	0.891	0.798	0.73	0.784	38.685	human	DQ243985.1| Human coronavirus 229E strain HCoV-229E-19/8/03 spike glycoprotein (S) gene
DQ243986.1	0.259	0.205	0.182	0.354	0.858	1.244	0.854	0.767	1.29	1.083	1.323	0.527	1.109	0.866	1.409	0.725	0.891	0.806	0.731	0.782	38.656	human	DQ243986.1| Human coronavirus 229E strain HCoV-229E-25/8/03 spike glycoprotein (S) gene
DQ339101.1	0.263	0.169	0.146	0.422	0.943	1.028	0.92	0.81	1.159	1.02	0.963	0.46	1.253	0.993	1.183	0.933	0.92	0.993	0.902	0.698	31.509	human	DQ339101.1| Human coronavirus HKU1 strain N5P8 genotype A/B recombinant
DQ415902.1	0.263	0.17	0.146	0.421	0.943	1.034	0.915	0.8	1.143	1.03	0.995	0.457	1.236	0.984	1.182	0.935	0.923	0.998	0.891	0.707	31.607	human	DQ415902.1| Human coronavirus HKU1 strain N25 genotype B
DQ415903.1	0.262	0.167	0.144	0.427	0.893	1.094	0.903	0.82	1.083	1.075	1.029	0.368	1.243	0.951	1.275	0.923	0.923	0.925	0.877	0.685	31.147	human	DQ415903.1| Human coronavirus HKU1 strain N3 genotype A
DQ415905.1	0.262	0.167	0.145	0.426	0.893	1.087	0.905	0.82	1.086	1.074	1.022	0.365	1.245	0.953	1.278	0.923	0.923	0.925	0.853	0.685	31.172	human	DQ415905.1| Human coronavirus HKU1 strain N7 genotype A
DQ415906.1	0.262	0.167	0.145	0.426	0.893	1.087	0.905	0.82	1.086	1.074	1.028	0.375	1.241	0.951	1.274	0.927	0.923	0.925	0.865	0.684	31.221	human	DQ415906.1| Human coronavirus HKU1 strain N9 genotype A
DQ415907.1	0.262	0.167	0.145	0.426	0.893	1.087	0.905	0.82	1.086	1.074	1.028	0.365	1.241	0.951	1.278	0.923	0.923	0.925	0.865	0.685	31.196	human	DQ415907.1| Human coronavirus HKU1 strain N10 genotype A
DQ415910.1	0.262	0.167	0.144	0.427	0.887	1.094	0.905	0.82	1.083	1.068	1.035	0.358	1.239	0.949	1.275	0.919	0.927	0.925	0.877	0.685	31.073	human	DQ415910.1| Human coronavirus HKU1 strain N14 genotype A
DQ437607.1	0.262	0.167	0.144	0.427	0.893	1.088	0.905	0.82	1.093	1.072	1.029	0.368	1.247	0.951	1.275	0.927	0.923	0.925	0.877	0.682	31.147	human	DQ437607.1| Human coronavirus HKU1 strain N11 spike glycoprotein (S) gene
DQ437608.1	0.262	0.167	0.144	0.427	0.893	1.094	0.903	0.82	1.093	1.072	1.029	0.368	1.247	0.951	1.275	0.923	0.923	0.925	0.877	0.685	31.147	human	DQ437608.1| Human coronavirus HKU1 strain N13 spike glycoprotein (S) gene
DQ437609.1	0.262	0.167	0.144	0.427	0.887	1.101	0.903	0.82	1.083	1.068	1.035	0.358	1.243	0.949	1.275	0.919	0.927	0.925	0.877	0.683	31.098	human	DQ437609.1| Human coronavirus HKU1 strain N14 spike glycoprotein (S) gene
DQ437610.1	0.262	0.169	0.146	0.422	0.952	1.032	0.919	0.802	1.159	1.03	0.999	0.44	1.241	0.988	1.19	0.933	0.927	1.002	0.879	0.703	31.534	human	DQ437610.1| Human coronavirus HKU1 strain N15 spike glycoprotein (S) gene
DQ437611.1	0.263	0.169	0.147	0.421	0.943	1.033	0.915	0.805	1.161	1.022	0.963	0.467	1.247	0.993	1.182	0.924	0.92	0.993	0.89	0.701	31.583	human	DQ437611.1| Human coronavirus HKU1 strain N16 spike glycoprotein (S) gene
DQ437614.1	0.262	0.167	0.145	0.426	0.893	1.093	0.903	0.82	1.076	1.078	1.022	0.365	1.241	0.953	1.278	0.919	0.923	0.925	0.876	0.685	31.196	human	DQ437614.1| Human coronavirus HKU1 strain N19 spike glycoprotein (S) gene
DQ437615.1	0.263	0.169	0.146	0.422	0.943	1.034	0.918	0.805	1.159	1.024	0.97	0.46	1.253	0.993	1.183	0.933	0.92	0.993	0.902	0.697	31.534	human	DQ437615.1| Human coronavirus HKU1 strain N20 spike glycoprotein (S) gene
DQ437616.1	0.263	0.169	0.145	0.423	0.943	1.022	0.922	0.81	1.157	1.021	0.97	0.463	1.246	0.991	1.18	0.937	0.92	0.993	0.915	0.699	31.435	human	DQ437616.1| Human coronavirus HKU1 strain N21 spike glycoprotein (S) gene
DQ437617.1	0.263	0.169	0.146	0.422	0.943	1.028	0.92	0.805	1.159	1.024	0.97	0.46	1.249	0.993	1.183	0.933	0.92	0.993	0.902	0.698	31.509	human	DQ437617.1| Human coronavirus HKU1 strain N22 spike glycoprotein (S) gene
DQ437619.1	0.262	0.167	0.145	0.425	0.893	1.087	0.907	0.82	1.086	1.077	1.041	0.365	1.236	0.949	1.281	0.925	0.927	0.925	0.876	0.687	31.245	human	DQ437619.1| Human coronavirus HKU1 strain N24 spike glycoprotein (S) gene
KF686340.1	0.263	0.167	0.146	0.425	0.884	1.101	0.899	0.817	1.058	1.077	1.037	0.363	1.231	0.945	1.277	0.919	0.924	0.925	0.864	0.683	31.245	human	KF686340.1| Human coronavirus HKU1 strain HKU1/human/USA/HKU1-5/2009
KF686341.1	0.263	0.167	0.145	0.425	0.884	1.102	0.901	0.817	1.065	1.077	1.031	0.355	1.248	0.95	1.281	0.925	0.924	0.925	0.865	0.683	31.172	human	KF686341.1| Human coronavirus HKU1 strain HKU1/human/USA/HKU1-10/2010
KF686343.1	0.263	0.166	0.145	0.426	0.889	1.102	0.899	0.822	1.062	1.081	1.037	0.347	1.245	0.945	1.286	0.927	0.924	0.936	0.865	0.681	31.147	human	KF686343.1| Human coronavirus HKU1 strain HKU1/human/USA/HKU1-13/2010
KF686344.1	0.262	0.167	0.146	0.424	0.893	1.073	0.911	0.814	1.108	1.072	1.021	0.383	1.234	0.958	1.277	0.917	0.927	0.925	0.888	0.689	31.319	human	KF686344.1| Human coronavirus HKU1 strain HKU1/human/USA/HKU1-15/2009
KF686346.1	0.263	0.166	0.145	0.426	0.889	1.102	0.899	0.822	1.062	1.081	1.031	0.347	1.245	0.947	1.286	0.923	0.924	0.936	0.865	0.681	31.123	human	KF686346.1| Human coronavirus HKU1 strain HKU1/human/USA/HKU1-12/2010
AY884001.1	0.262	0.17	0.145	0.423	0.958	1.032	0.915	0.803	1.151	1.025	0.993	0.44	1.238	0.988	1.176	0.929	0.93	0.998	0.891	0.704	31.484	human	AY884001.1| Human coronavirus HKU1 genotype B
HM034837.1	0.262	0.167	0.144	0.427	0.887	1.101	0.905	0.825	1.083	1.068	1.022	0.378	1.239	0.953	1.271	0.915	0.927	0.934	0.865	0.686	31.098	human	HM034837.1| Human coronavirus HKU1 isolate Caen1
KF430201.1	0.263	0.167	0.145	0.426	0.885	1.09	0.902	0.817	1.066	1.075	1.025	0.355	1.242	0.948	1.279	0.923	0.924	0.926	0.854	0.682	31.121	human	KF430201.1| Human coronavirus HKU1 strain HKU1/human/USA/HKU1-18/2010
NC_006577.2	0.262	0.167	0.145	0.426	0.887	1.093	0.905	0.82	1.076	1.074	1.028	0.365	1.241	0.951	1.278	0.923	0.927	0.925	0.865	0.685	31.172	human	NC_006577.2| Human coronavirus HKU1
KF530060.1	0.284	0.195	0.161	0.359	1.007	1.134	0.925	0.772	1.174	1.092	1.22	0.415	1.135	1.015	1.246	0.791	0.816	0.943	0.91	0.696	35.667	human	KF530060.1| Human coronavirus OC43 strain OC43/human/USA/851-15/1985
KF530061.1	0.284	0.196	0.161	0.359	1.002	1.128	0.925	0.772	1.183	1.075	1.214	0.405	1.131	1.012	1.243	0.774	0.816	0.94	0.91	0.702	35.667	human	KF530061.1| Human coronavirus OC43 strain OC43/human/USA/901-43/1990
KF530063.1	0.286	0.193	0.163	0.358	1.007	1.129	0.913	0.754	1.183	1.091	1.213	0.397	1.128	1.011	1.247	0.772	0.814	0.96	0.885	0.699	35.609	human	KF530063.1| Human coronavirus OC43 strain OC43/human/USA/9612-48/1996
KF530064.1	0.285	0.196	0.159	0.361	0.994	1.133	0.922	0.765	1.167	1.087	1.209	0.402	1.134	1.013	1.243	0.779	0.814	0.94	0.914	0.694	35.446	human	KF530064.1| Human coronavirus OC43 strain OC43/human/USA/9612-9/1996
KF530065.1	0.284	0.196	0.161	0.359	0.998	1.134	0.925	0.768	1.183	1.075	1.22	0.405	1.131	1.012	1.243	0.774	0.816	0.94	0.91	0.702	35.667	human	KF530065.1| Human coronavirus OC43 strain OC43/human/USA/901-41/1990
KF530066.1	0.284	0.196	0.161	0.359	0.998	1.128	0.928	0.768	1.183	1.075	1.22	0.405	1.126	1.012	1.243	0.774	0.816	0.94	0.91	0.703	35.642	human	KF530066.1| Human coronavirus OC43 strain OC43/human/USA/901-33/1990
KF530067.1	0.287	0.193	0.163	0.358	0.986	1.125	0.92	0.756	1.167	1.084	1.193	0.397	1.141	1.013	1.251	0.78	0.811	0.973	0.875	0.701	35.56	human	KF530067.1| Human coronavirus OC43 strain OC43/human/USA/912-10/1991
KF530068.1	0.286	0.193	0.163	0.358	1.011	1.124	0.913	0.758	1.191	1.084	1.203	0.405	1.133	1.014	1.24	0.772	0.814	0.96	0.875	0.707	35.585	human	KF530068.1| Human coronavirus OC43 strain OC43/human/USA/007-11/2000
KF530069.1	0.286	0.193	0.164	0.357	1.007	1.127	0.913	0.754	1.176	1.094	1.221	0.394	1.121	1.007	1.251	0.774	0.814	0.96	0.883	0.705	35.683	human	KF530069.1| Human coronavirus OC43 strain OC43/human/USA/982-4/1998
KF530070.1	0.286	0.193	0.163	0.358	1.011	1.134	0.911	0.758	1.183	1.084	1.208	0.405	1.128	1.014	1.236	0.768	0.811	0.96	0.885	0.707	35.585	human	KF530070.1| Human coronavirus OC43 strain OC43/human/USA/991-19/1999
KF530071.1	0.286	0.193	0.162	0.358	1.003	1.126	0.919	0.75	1.191	1.088	1.2	0.392	1.149	1.022	1.248	0.777	0.815	0.967	0.887	0.698	35.538	human	KF530071.1| Human coronavirus OC43 strain OC43/human/USA/925-1/1992
KF530072.1	0.285	0.195	0.159	0.361	0.999	1.128	0.924	0.769	1.181	1.085	1.22	0.396	1.13	1.008	1.25	0.779	0.814	0.95	0.933	0.696	35.47	human	KF530072.1| Human coronavirus OC43 strain OC43/human/USA/9712-13/1997
KF530073.1	0.284	0.195	0.161	0.359	1.003	1.139	0.923	0.772	1.19	1.081	1.225	0.399	1.135	1.01	1.253	0.774	0.816	0.943	0.91	0.702	35.667	human	KF530073.1| Human coronavirus OC43 strain OC43/human/USA/8912-37/1989
KF530075.1	0.284	0.195	0.161	0.36	1.003	1.123	0.928	0.768	1.19	1.075	1.225	0.391	1.136	1.009	1.246	0.784	0.819	0.95	0.9	0.7	35.544	human	KF530075.1| Human coronavirus OC43 strain OC43/human/USA/953-23/1995
KF530076.1	0.287	0.193	0.162	0.358	1	1.128	0.916	0.747	1.175	1.096	1.196	0.392	1.14	1.02	1.248	0.773	0.809	0.967	0.887	0.7	35.489	human	KF530076.1| Human coronavirus OC43 strain OC43/human/USA/911-11/1991
KF530077.1	0.285	0.195	0.162	0.358	0.999	1.123	0.925	0.765	1.174	1.091	1.213	0.412	1.135	1.011	1.249	0.792	0.814	0.943	0.899	0.698	35.691	human	KF530077.1| Human coronavirus OC43 strain OC43/human/USA/873-16/1987
KF530078.1	0.285	0.195	0.159	0.361	0.999	1.133	0.922	0.769	1.165	1.092	1.209	0.396	1.134	1.013	1.25	0.779	0.817	0.95	0.923	0.696	35.397	human	KF530078.1| Human coronavirus OC43 strain OC43/human/USA/9612-29/1996
KF530079.1	0.287	0.193	0.161	0.359	0.999	1.134	0.917	0.751	1.19	1.085	1.208	0.402	1.131	1.017	1.24	0.767	0.808	0.966	0.888	0.703	35.414	human	KF530079.1| Human coronavirus OC43 strain OC43/human/USA/913-29/1991
KF530080.1	0.284	0.195	0.159	0.361	0.998	1.132	0.927	0.772	1.173	1.089	1.213	0.396	1.134	1.014	1.253	0.779	0.819	0.95	0.923	0.696	35.421	human	KF530080.1| Human coronavirus OC43 strain OC43/human/USA/9712-31/1997
KF530081.1	0.286	0.193	0.163	0.358	1.011	1.129	0.913	0.758	1.183	1.084	1.208	0.397	1.137	1.014	1.24	0.776	0.811	0.96	0.875	0.705	35.585	human	KF530081.1| Human coronavirus OC43 strain OC43/human/USA/991-5/1999
KF530084.1	0.287	0.193	0.162	0.358	1.008	1.137	0.905	0.756	1.182	1.095	1.211	0.399	1.127	1.008	1.247	0.764	0.811	0.96	0.886	0.705	35.536	human	KF530084.1| Human coronavirus OC43 strain OC43/human/USA/951-18/1995
KF530085.1	0.285	0.195	0.16	0.36	0.999	1.126	0.924	0.769	1.189	1.082	1.223	0.402	1.126	1.006	1.25	0.776	0.814	0.943	0.921	0.703	35.52	human	KF530085.1| Human coronavirus OC43 strain OC43/human/USA/871-25/1987
KF530086.1	0.284	0.195	0.162	0.358	1.007	1.127	0.928	0.772	1.174	1.091	1.218	0.412	1.135	1.015	1.249	0.792	0.816	0.943	0.899	0.698	35.716	human	KF530086.1| Human coronavirus OC43 strain OC43/human/USA/872-5/1987
KF530087.1	0.285	0.196	0.161	0.359	0.998	1.13	0.922	0.77	1.168	1.086	1.21	0.42	1.135	1.011	1.24	0.791	0.814	0.934	0.9	0.696	35.667	human	KF530087.1| Human coronavirus OC43 strain OC43/human/USA/873-6/1987
KF530088.1	0.287	0.193	0.162	0.358	0.995	1.133	0.916	0.747	1.183	1.088	1.201	0.392	1.145	1.018	1.248	0.773	0.809	0.967	0.887	0.701	35.513	human	KF530088.1| Human coronavirus OC43 strain OC43/human/USA/901-54/1990
KF530089.1	0.287	0.193	0.161	0.359	0.994	1.134	0.917	0.751	1.182	1.088	1.208	0.386	1.139	1.015	1.251	0.771	0.811	0.966	0.888	0.699	35.414	human	KF530089.1| Human coronavirus OC43 strain OC43/human/USA/911-66/1991
KF530091.1	0.287	0.193	0.162	0.359	0.995	1.128	0.915	0.747	1.183	1.085	1.196	0.392	1.142	1.018	1.245	0.771	0.809	0.967	0.887	0.698	35.489	human	KF530091.1| Human coronavirus OC43 strain OC43/human/USA/911-58/1991
KF530092.1	0.284	0.196	0.159	0.361	0.993	1.132	0.927	0.768	1.167	1.083	1.208	0.402	1.134	1.016	1.243	0.779	0.819	0.947	0.923	0.696	35.446	human	KF530092.1| Human coronavirus OC43 strain OC43/human/USA/008-5/2000
KF530094.1	0.287	0.193	0.161	0.359	0.999	1.134	0.917	0.751	1.182	1.088	1.208	0.386	1.139	1.017	1.247	0.771	0.811	0.966	0.888	0.699	35.414	human	KF530094.1| Human coronavirus OC43 strain OC43/human/USA/912-36/1991
KF530096.1	0.287	0.193	0.162	0.358	0.991	1.128	0.923	0.756	1.183	1.081	1.201	0.4	1.136	1.016	1.248	0.773	0.809	0.967	0.887	0.701	35.489	human	KF530096.1| Human coronavirus OC43 strain OC43/human/USA/911-38/1991
KF530097.1	0.285	0.195	0.161	0.359	0.999	1.141	0.917	0.769	1.182	1.081	1.216	0.399	1.144	1.009	1.249	0.778	0.814	0.95	0.9	0.702	35.593	human	KF530097.1| Human coronavirus OC43 strain OC43/human/USA/9211-43/1992
KF530098.1	0.287	0.192	0.162	0.359	1.017	1.127	0.91	0.755	1.196	1.09	1.211	0.394	1.132	1.012	1.243	0.77	0.808	0.963	0.886	0.699	35.463	human	KF530098.1| Human coronavirus OC43 strain OC43/human/USA/965-6/1996
KF530099.1	0.286	0.193	0.163	0.358	1.007	1.124	0.913	0.749	1.191	1.091	1.208	0.397	1.133	1.014	1.247	0.772	0.814	0.96	0.866	0.701	35.56	human	KF530099.1| Human coronavirus OC43 strain OC43/human/USA/971-5/1997
AY903454.1	0.285	0.194	0.162	0.359	1.008	1.144	0.903	0.756	1.167	1.088	1.223	0.404	1.118	1.003	1.232	0.769	0.816	0.974	0.894	0.713	35.582	human	AY903454.1| Human coronavirus OC43 strain 89996 Belgium 2003 spike glycoprotein (S) gene
AY903455.1	0.288	0.192	0.164	0.357	0.992	1.125	0.917	0.757	1.166	1.079	1.202	0.381	1.121	1.007	1.25	0.761	0.809	0.976	0.919	0.711	35.536	human	AY903455.1| Human coronavirus OC43 strain 34364 Belgium 2004 spike glycoprotein (S) gene
AY903456.1	0.285	0.194	0.161	0.359	1.008	1.14	0.908	0.756	1.182	1.085	1.225	0.399	1.133	1.006	1.235	0.778	0.816	0.974	0.905	0.711	35.557	human	AY903456.1| Human coronavirus OC43 strain 84020 Belgium 2003 spike glycoprotein (S) gene
AY903457.1	0.285	0.194	0.162	0.359	1.008	1.144	0.903	0.756	1.174	1.085	1.228	0.404	1.118	1.001	1.232	0.769	0.819	0.974	0.894	0.711	35.606	human	AY903457.1| Human coronavirus OC43 strain 37767 Belgium 2003 spike glycoprotein (S) gene
AY903458.1	0.288	0.191	0.164	0.357	0.997	1.125	0.917	0.761	1.172	1.081	1.202	0.383	1.121	1.007	1.253	0.761	0.809	0.986	0.919	0.713	35.512	human	AY903458.1| Human coronavirus OC43 strain 36638 Belgium 2004 spike glycoprotein (S) gene
AY903459.1	0.285	0.194	0.162	0.359	1.008	1.144	0.901	0.756	1.167	1.088	1.223	0.404	1.118	1.001	1.232	0.769	0.816	0.974	0.894	0.715	35.582	human	AY903459.1| Human coronavirus OC43 strain 87309 Belgium 2003
AY903460.1	0.287	0.192	0.164	0.357	0.995	1.123	0.92	0.76	1.174	1.079	1.207	0.381	1.121	1.008	1.254	0.761	0.814	0.976	0.919	0.711	35.56	human	AY903460.1| Human coronavirus OC43 strain 19572 Belgium 2004
JN129834.1	0.288	0.192	0.163	0.357	0.992	1.121	0.917	0.757	1.173	1.079	1.205	0.383	1.127	1.005	1.25	0.77	0.812	0.976	0.931	0.711	35.512	human	JN129834.1| Human coronavirus OC43 strain HK04-01
JN129835.1	0.287	0.192	0.164	0.357	0.995	1.123	0.917	0.76	1.174	1.079	1.207	0.381	1.125	1.006	1.254	0.765	0.814	0.976	0.928	0.707	35.609	human	JN129835.1| Human coronavirus OC43 strain HK04-02
NC_005147.1	0.286	0.196	0.16	0.359	1.004	1.139	0.913	0.769	1.187	1.075	1.182	0.429	1.155	1.023	1.225	0.776	0.811	0.949	0.87	0.701	35.536	human	NC_005147.1| Human coronavirus OC43
AY585228.1	0.286	0.196	0.161	0.358	0.993	1.134	0.919	0.769	1.186	1.077	1.182	0.429	1.154	1.02	1.239	0.778	0.81	0.942	0.883	0.699	35.647	human	AY585228.1| Human coronavirus OC43 strain ATCC VR-759
AY585229.1	0.285	0.196	0.161	0.358	0.996	1.138	0.92	0.767	1.186	1.081	1.186	0.429	1.154	1.023	1.239	0.778	0.816	0.942	0.883	0.701	35.647	human	AY585229.1| Human coronavirus OC43 serotype OC43-Paris
L14643.1	0.286	0.196	0.161	0.358	0.997	1.123	0.921	0.773	1.194	1.074	1.171	0.437	1.154	1.022	1.235	0.778	0.813	0.942	0.883	0.697	35.647	human	L14643.1|HOBOC43S Human coronavirus OC43 spike protein
AY567487.2	0.255	0.184	0.172	0.389	0.869	1.333	0.822	0.723	1.18	1.112	1.305	0.489	1.102	0.904	1.322	0.756	0.948	0.922	0.814	0.76	35.642	human	AY567487.2| Human Coronavirus NL63
DQ445911.1	0.256	0.182	0.175	0.387	0.897	1.312	0.826	0.744	1.119	1.135	1.312	0.502	1.067	0.898	1.313	0.777	0.934	0.906	0.835	0.76	35.693	human	DQ445911.1| Human coronavirus NL63 isolate Amsterdam 057
DQ445912.1	0.256	0.182	0.174	0.388	0.881	1.308	0.839	0.728	1.141	1.132	1.308	0.512	1.067	0.911	1.313	0.772	0.927	0.906	0.828	0.759	35.595	human	DQ445912.1| Human coronavirus NL63 isolate Amsterdam 496
JQ765563.1	0.255	0.182	0.173	0.389	0.885	1.327	0.835	0.731	1.132	1.136	1.304	0.508	1.078	0.917	1.313	0.771	0.93	0.906	0.838	0.759	35.546	human	JQ765563.1| Human coronavirus NL63 strain NL63/DEN/2009/9
JQ765564.1	0.256	0.182	0.174	0.388	0.881	1.314	0.837	0.728	1.141	1.128	1.314	0.512	1.071	0.908	1.309	0.776	0.927	0.906	0.828	0.758	35.644	human	JQ765564.1| Human coronavirus NL63 strain NL63/DEN/2009/14
JQ765565.1	0.256	0.182	0.173	0.389	0.881	1.305	0.842	0.728	1.132	1.132	1.31	0.508	1.067	0.911	1.309	0.778	0.927	0.906	0.838	0.756	35.497	human	JQ765565.1| Human coronavirus NL63 strain NL63/DEN/2009/15
JQ765566.1	0.256	0.183	0.172	0.389	0.871	1.322	0.829	0.719	1.147	1.125	1.295	0.492	1.091	0.913	1.315	0.764	0.945	0.91	0.839	0.755	35.544	human	JQ765566.1| Human coronavirus NL63 strain NL63/DEN/2008/16
JQ765568.1	0.255	0.184	0.173	0.388	0.869	1.337	0.822	0.728	1.166	1.112	1.298	0.463	1.12	0.906	1.332	0.761	0.948	0.922	0.796	0.757	35.667	human	JQ765568.1| Human coronavirus NL63 strain NL63/DEN/2005/193
JQ765569.1	0.256	0.182	0.173	0.389	0.881	1.316	0.837	0.728	1.14	1.129	1.316	0.508	1.071	0.909	1.309	0.775	0.927	0.906	0.838	0.757	35.546	human	JQ765569.1| Human coronavirus NL63 strain NL63/DEN/2005/232
JQ765570.1	0.256	0.182	0.173	0.388	0.881	1.316	0.839	0.728	1.148	1.132	1.316	0.515	1.07	0.911	1.313	0.773	0.927	0.906	0.838	0.761	35.57	human	JQ765570.1| Human coronavirus NL63 strain NL63/DEN/2005/235
JQ765571.1	0.254	0.184	0.172	0.39	0.873	1.344	0.821	0.725	1.149	1.12	1.31	0.474	1.11	0.905	1.322	0.769	0.952	0.922	0.797	0.754	35.593	human	JQ765571.1| Human coronavirus NL63 strain NL63/DEN/2005/271
JQ765572.1	0.255	0.184	0.172	0.389	0.869	1.339	0.822	0.723	1.149	1.122	1.311	0.466	1.109	0.904	1.328	0.767	0.948	0.914	0.797	0.757	35.569	human	JQ765572.1| Human coronavirus NL63 strain NL63/DEN/2005/347
JQ765573.1	0.255	0.184	0.173	0.389	0.869	1.342	0.815	0.723	1.15	1.119	1.292	0.463	1.117	0.907	1.328	0.759	0.948	0.922	0.796	0.753	35.667	human	JQ765573.1| Human coronavirus NL63 strain NL63/DEN/2005/1062
JQ765574.1	0.255	0.183	0.173	0.388	0.869	1.326	0.829	0.721	1.172	1.118	1.314	0.473	1.116	0.904	1.332	0.78	0.952	0.924	0.788	0.754	35.667	human	JQ765574.1| Human coronavirus NL63 strain NL63/DEN/2005/1862
JQ765575.1	0.255	0.184	0.173	0.389	0.869	1.337	0.817	0.723	1.166	1.112	1.292	0.463	1.117	0.907	1.328	0.756	0.948	0.914	0.805	0.755	35.667	human	JQ765575.1| Human coronavirus NL63 strain NL63/DEN/2005/1876
JX104161.1	0.256	0.183	0.172	0.389	0.871	1.317	0.831	0.719	1.147	1.122	1.3	0.468	1.102	0.91	1.322	0.771	0.945	0.917	0.831	0.753	35.544	human	JX104161.1| Human coronavirus NL63 isolate CBJ 037
JX504050.1	0.255	0.184	0.172	0.389	0.875	1.333	0.825	0.728	1.165	1.116	1.305	0.481	1.102	0.907	1.322	0.76	0.948	0.914	0.806	0.76	35.544	human	JX504050.1| Human coronavirus NL63 isolate NL63/RPTEC/2004
JX524171.1	0.256	0.183	0.173	0.389	0.871	1.32	0.829	0.713	1.133	1.122	1.298	0.458	1.099	0.913	1.318	0.767	0.945	0.917	0.829	0.752	35.544	human	JX524171.1| Human coronavirus NL63 isolate CBJ123
KF530105.1	0.255	0.184	0.173	0.389	0.859	1.337	0.822	0.717	1.166	1.112	1.314	0.479	1.103	0.899	1.325	0.763	0.952	0.922	0.788	0.757	35.642	human	KF530105.1| Human coronavirus NL63 strain NL63/human/USA/012-31/2001
KF530106.1	0.256	0.183	0.171	0.39	0.871	1.32	0.835	0.724	1.147	1.116	1.292	0.471	1.106	0.916	1.316	0.771	0.945	0.925	0.816	0.755	35.349	human	KF530106.1| Human coronavirus NL63 strain NL63/human/USA/8712-17/1987
KF530107.1	0.257	0.182	0.17	0.391	0.883	1.334	0.825	0.725	1.152	1.126	1.306	0.445	1.117	0.91	1.33	0.769	0.938	0.913	0.808	0.749	35.251	human	KF530107.1| Human coronavirus NL63 strain NL63/human/USA/911-56/1991
KF530109.1	0.257	0.182	0.171	0.39	0.883	1.326	0.824	0.72	1.153	1.129	1.298	0.442	1.117	0.913	1.334	0.767	0.938	0.92	0.799	0.753	35.3	human	KF530109.1| Human coronavirus NL63 strain NL63/human/USA/903-28/1990
KF530110.1	0.256	0.183	0.17	0.391	0.871	1.321	0.837	0.724	1.145	1.123	1.315	0.474	1.094	0.908	1.319	0.776	0.945	0.924	0.825	0.752	35.323	human	KF530110.1| Human coronavirus NL63 strain NL63/human/USA/838-9/1983
KF530111.1	0.257	0.182	0.17	0.391	0.883	1.323	0.827	0.72	1.16	1.126	1.3	0.445	1.121	0.913	1.33	0.773	0.938	0.92	0.808	0.748	35.275	human	KF530111.1| Human coronavirus NL63 strain NL63/human/USA/901-24/1990
KF530112.1	0.255	0.183	0.173	0.389	0.869	1.327	0.838	0.727	1.134	1.123	1.31	0.52	1.078	0.912	1.302	0.778	0.934	0.91	0.83	0.756	35.595	human	KF530112.1| Human coronavirus NL63 strain NL63/human/USA/0111-25/2001
KF530113.1	0.257	0.182	0.17	0.391	0.883	1.328	0.825	0.72	1.16	1.126	1.306	0.437	1.117	0.91	1.334	0.766	0.938	0.92	0.808	0.751	35.251	human	KF530113.1| Human coronavirus NL63 strain NL63/human/USA/905-25/1990
KF530114.1	0.257	0.182	0.17	0.391	0.883	1.328	0.825	0.72	1.16	1.126	1.306	0.445	1.117	0.91	1.33	0.769	0.938	0.92	0.808	0.749	35.275	human	KF530114.1| Human coronavirus NL63 strain NL63/human/USA/891-4/1989
AY518894.1	0.256	0.183	0.172	0.389	0.866	1.307	0.847	0.724	1.125	1.126	1.323	0.453	1.073	0.906	1.33	0.768	0.938	0.925	0.856	0.751	35.447	human	AY518894.1| Human group 1 coronavirus associated with pneumonia
AY291315.1	0.279	0.187	0.2	0.333	0.906	1.128	0.894	0.941	1.228	0.853	1.327	0.362	1.176	0.754	1.403	0.857	0.839	0.949	0.757	0.804	38.721	human	AY291315.1| SARS coronavirus Frankfurt 1
AB257344.1	0.279	0.187	0.2	0.334	0.901	1.128	0.892	0.941	1.214	0.859	1.323	0.362	1.168	0.752	1.403	0.854	0.839	0.949	0.75	0.802	38.641	human	AB257344.1| SARS coronavirus Frankfurt 1 genomic RNA, nearly , clone: persistent virus #21
DQ412575.1	0.279	0.187	0.2	0.333	0.906	1.128	0.894	0.941	1.221	0.857	1.323	0.362	1.18	0.757	1.403	0.861	0.839	0.949	0.757	0.802	38.721	human	DQ412575.1| SARS coronavirus isolate CUHKcs04ST spike glycoprotein (S) gene
DQ412578.1	0.28	0.187	0.201	0.333	0.902	1.113	0.894	0.933	1.222	0.853	1.316	0.36	1.17	0.754	1.398	0.857	0.836	0.949	0.749	0.802	38.721	human	DQ412578.1| SARS coronavirus isolate CUHKcs52UR spike glycoprotein (S) gene
DQ412588.1	0.28	0.187	0.201	0.333	0.908	1.118	0.891	0.943	1.222	0.848	1.316	0.36	1.174	0.752	1.398	0.857	0.833	0.949	0.749	0.802	38.747	human	DQ412588.1| SARS coronavirus isolate CUHKtc04NP spike glycoprotein (S) gene
DQ412590.1	0.279	0.187	0.201	0.333	0.906	1.122	0.894	0.941	1.222	0.853	1.321	0.36	1.174	0.754	1.403	0.857	0.836	0.957	0.749	0.802	38.774	human	DQ412590.1| SARS coronavirus isolate CUHKtc06NP spike glycoprotein (S) gene
DQ412594.1	0.28	0.187	0.201	0.333	0.902	1.118	0.891	0.938	1.222	0.853	1.316	0.36	1.174	0.752	1.403	0.857	0.836	0.949	0.749	0.802	38.747	human	DQ412594.1| SARS coronavirus isolate CUHKtc10NP spike glycoprotein (S) gene
DQ412596.1	0.28	0.187	0.201	0.333	0.902	1.118	0.894	0.938	1.222	0.853	1.325	0.36	1.166	0.749	1.403	0.857	0.836	0.949	0.749	0.8	38.747	human	DQ412596.1| SARS coronavirus isolate CUHKtc14NP spike glycoprotein (S) gene
DQ412609.1	0.28	0.187	0.2	0.333	0.897	1.123	0.894	0.938	1.221	0.853	1.323	0.362	1.18	0.752	1.403	0.865	0.836	0.949	0.75	0.802	38.694	human	DQ412609.1| SARS coronavirus isolate CUHKtc32NP spike glycoprotein (S) gene
DQ412614.1	0.28	0.187	0.201	0.333	0.908	1.118	0.894	0.943	1.222	0.848	1.321	0.36	1.17	0.752	1.398	0.857	0.833	0.949	0.749	0.802	38.747	human	DQ412614.1| SARS coronavirus isolate CUHKtc38NP spike glycoprotein (S) gene
DQ412615.1	0.28	0.187	0.201	0.333	0.902	1.118	0.894	0.938	1.222	0.853	1.321	0.36	1.17	0.752	1.403	0.857	0.833	0.949	0.749	0.802	38.747	human	DQ412615.1| SARS coronavirus isolate CUHKtc39TI spike glycoprotein (S) gene
DQ412617.1	0.28	0.187	0.2	0.333	0.908	1.123	0.891	0.943	1.221	0.853	1.323	0.362	1.176	0.752	1.398	0.861	0.833	0.949	0.757	0.804	38.721	human	DQ412617.1| SARS coronavirus isolate CUHKtc42NP spike glycoprotein (S) gene
DQ412624.1	0.279	0.187	0.201	0.333	0.906	1.122	0.894	0.941	1.222	0.853	1.321	0.36	1.174	0.754	1.403	0.857	0.839	0.949	0.749	0.802	38.747	human	DQ412624.1| SARS coronavirus isolate CUHKtc49NP spike glycoprotein (S) gene
DQ412625.1	0.279	0.187	0.2	0.333	0.906	1.128	0.894	0.941	1.221	0.857	1.327	0.362	1.18	0.754	1.403	0.865	0.839	0.949	0.75	0.802	38.721	human	DQ412625.1| SARS coronavirus isolate CUHKtc50NP spike glycoprotein (S) gene
DQ412626.1	0.279	0.187	0.201	0.333	0.906	1.122	0.894	0.941	1.215	0.857	1.321	0.36	1.174	0.754	1.403	0.861	0.839	0.949	0.749	0.8	38.747	human	DQ412626.1| SARS coronavirus isolate CUHKtc51L spike glycoprotein (S) gene
NC_004718.3	0.279	0.187	0.201	0.333	0.906	1.122	0.894	0.941	1.229	0.853	1.321	0.367	1.17	0.754	1.403	0.853	0.839	0.949	0.749	0.802	38.774	human	NC_004718.3| SARS coronavirus
AY278741.1	0.279	0.187	0.201	0.333	0.906	1.122	0.894	0.941	1.222	0.853	1.321	0.367	1.174	0.754	1.398	0.861	0.839	0.949	0.749	0.8	38.774	human	AY278741.1| SARS coronavirus Urbani
AY485277.1	0.279	0.187	0.201	0.333	0.906	1.122	0.891	0.941	1.222	0.853	1.321	0.36	1.178	0.751	1.403	0.861	0.839	0.949	0.749	0.802	38.774	human	AY485277.1| SARS coronavirus Sino1-11
AY714217.1	0.279	0.187	0.201	0.333	0.906	1.122	0.891	0.941	1.222	0.857	1.321	0.36	1.174	0.751	1.407	0.857	0.839	0.949	0.749	0.802	38.774	human	AY714217.1| SARS Coronavirus CDC#200301157
AY772062.1	0.279	0.187	0.201	0.333	0.911	1.127	0.891	0.946	1.222	0.853	1.321	0.36	1.178	0.754	1.403	0.857	0.839	0.949	0.749	0.8	38.8	human	AY772062.1| SARS coronavirus WH20
FJ882963.1	0.279	0.187	0.201	0.333	0.906	1.122	0.889	0.936	1.222	0.861	1.321	0.36	1.174	0.751	1.407	0.857	0.839	0.957	0.749	0.802	38.8	human	FJ882963.1| SARS coronavirus P2
GU553363.1	0.279	0.187	0.2	0.333	0.906	1.123	0.897	0.941	1.228	0.853	1.327	0.362	1.176	0.754	1.403	0.861	0.839	0.949	0.757	0.804	38.721	human	GU553363.1| SARS coronavirus HKU-39849 isolate TCVSP-HARROD-00001
AP006560.1	0.279	0.187	0.2	0.333	0.906	1.123	0.897	0.941	1.228	0.853	1.323	0.362	1.18	0.757	1.403	0.861	0.839	0.949	0.757	0.802	38.721	human	AP006560.1| SARS coronavirus TWS genomic RNA
AY390556.1	0.279	0.187	0.201	0.332	0.921	1.131	0.891	0.962	1.222	0.851	1.321	0.367	1.178	0.754	1.402	0.855	0.839	0.941	0.749	0.807	38.854	human	AY390556.1| SARS coronavirus GZ02
AY429072.1	0.279	0.187	0.201	0.333	0.911	1.122	0.891	0.941	1.229	0.853	1.321	0.367	1.17	0.754	1.398	0.853	0.836	0.957	0.756	0.804	38.827	human	AY429072.1| SARS coronavirus BJ302 clone 1 spike glycoprotein gene
AY429073.1	0.278	0.188	0.201	0.333	0.914	1.126	0.889	0.935	1.222	0.857	1.325	0.372	1.17	0.757	1.387	0.857	0.842	0.946	0.756	0.804	38.88	human	AY429073.1| SARS coronavirus BJ302 clone 2 spike glycoprotein gene
AY429074.1	0.279	0.188	0.201	0.333	0.911	1.122	0.889	0.936	1.222	0.852	1.321	0.372	1.17	0.754	1.387	0.857	0.836	0.946	0.756	0.802	38.88	human	AY429074.1| SARS coronavirus BJ302 clone 3 spike glycoprotein gene
AY429075.1	0.278	0.188	0.201	0.333	0.914	1.126	0.889	0.935	1.222	0.857	1.325	0.372	1.174	0.757	1.387	0.861	0.842	0.946	0.756	0.802	38.907	human	AY429075.1| SARS coronavirus BJ302 clone 4 spike glycoprotein gene
AY429076.1	0.278	0.188	0.201	0.333	0.914	1.121	0.892	0.935	1.222	0.857	1.325	0.372	1.17	0.757	1.387	0.861	0.838	0.946	0.756	0.804	38.88	human	AY429076.1| SARS coronavirus BJ302 clone 5 spike glycoprotein gene
AY429077.1	0.278	0.188	0.201	0.333	0.914	1.126	0.889	0.935	1.222	0.857	1.325	0.365	1.17	0.757	1.391	0.853	0.842	0.946	0.756	0.807	38.854	human	AY429077.1| SARS coronavirus BJ302 clone 6 spike glycoprotein gene
AY429078.1	0.279	0.187	0.201	0.333	0.906	1.127	0.891	0.941	1.222	0.853	1.321	0.36	1.178	0.754	1.403	0.857	0.839	0.949	0.749	0.802	38.774	human	AY429078.1| SARS coronavirus BJ302 clone 7 spike glycoprotein gene
AY429079.1	0.278	0.187	0.201	0.333	0.924	1.121	0.892	0.94	1.229	0.861	1.325	0.374	1.174	0.76	1.39	0.865	0.838	0.949	0.756	0.802	38.88	human	AY429079.1| SARS coronavirus BJ302 clone 8 spike glycoprotein gene
AY595412.1	0.28	0.187	0.201	0.333	0.902	1.127	0.888	0.943	1.215	0.853	1.316	0.36	1.178	0.752	1.403	0.857	0.833	0.941	0.749	0.802	38.747	human	AY595412.1| SARS coronavirus LLJ-2004
AY648300.1	0.279	0.187	0.201	0.332	0.901	1.131	0.891	0.946	1.222	0.855	1.325	0.36	1.185	0.748	1.415	0.863	0.839	0.949	0.749	0.804	38.854	human	AY648300.1| SARS coronavirus HHS2004 spike protein (S) mRNA
DQ231462.2	0.279	0.187	0.2	0.333	0.906	1.128	0.894	0.941	1.221	0.857	1.327	0.362	1.176	0.754	1.403	0.861	0.839	0.949	0.757	0.804	38.721	human	DQ231462.2| SARS coronavirus ZJ02 spike glycoprotein gene
AY278489.2	0.28	0.187	0.201	0.332	0.913	1.127	0.891	0.953	1.215	0.855	1.316	0.367	1.178	0.754	1.402	0.859	0.833	0.941	0.742	0.804	38.8	human	AY278489.2| SARS coronavirus GD01
AY508724.1	0.279	0.187	0.201	0.333	0.901	1.127	0.891	0.941	1.222	0.853	1.316	0.36	1.182	0.754	1.407	0.857	0.839	0.949	0.749	0.802	38.774	human	AY508724.1| SARS coronavirus NS-1
EU371560.1	0.279	0.187	0.2	0.333	0.906	1.123	0.9	0.946	1.228	0.848	1.323	0.369	1.176	0.757	1.398	0.861	0.836	0.941	0.757	0.804	38.721	human	EU371560.1| SARS coronavirus BJ182a
EU371562.1	0.279	0.187	0.2	0.333	0.906	1.128	0.897	0.951	1.221	0.853	1.323	0.369	1.176	0.754	1.403	0.861	0.836	0.941	0.757	0.804	38.747	human	EU371562.1| SARS coronavirus BJ182-4
EU371563.1	0.279	0.187	0.2	0.333	0.906	1.128	0.897	0.951	1.221	0.853	1.323	0.369	1.176	0.754	1.403	0.861	0.836	0.941	0.757	0.804	38.721	human	EU371563.1| SARS coronavirus BJ182-8
EU371564.1	0.28	0.187	0.2	0.333	0.897	1.119	0.897	0.943	1.221	0.853	1.318	0.369	1.172	0.752	1.403	0.861	0.833	0.941	0.763	0.804	38.694	human	EU371564.1| SARS coronavirus BJ182-12
KJ813439.1	0.251	0.194	0.215	0.341	1.022	1.091	0.903	0.85	1.175	0.979	1.241	0.52	1.145	0.906	1.266	0.883	0.833	0.936	0.772	0.754	40.817	human	KJ813439.1| Middle East respiratory syndrome coronavirus strain Indiana/USA-1_Saudi Arabia_2014
KJ829365.1	0.251	0.194	0.214	0.341	1.016	1.091	0.906	0.85	1.18	0.979	1.242	0.522	1.154	0.906	1.269	0.891	0.833	0.936	0.78	0.754	40.768	human	KJ829365.1| Middle East respiratory syndrome coronavirus strain Florida/USA-2_Saudi Arabia_2014
KM015348.1	0.251	0.194	0.214	0.341	1.022	1.096	0.903	0.85	1.174	0.983	1.242	0.522	1.157	0.909	1.266	0.894	0.833	0.936	0.774	0.75	40.793	human	KM015348.1| Middle East respiratory syndrome coronavirus isolate England/2/2013
KF745068.1	0.251	0.193	0.215	0.341	1.022	1.095	0.903	0.854	1.169	0.984	1.241	0.522	1.149	0.906	1.268	0.89	0.829	0.945	0.772	0.754	40.817	human	KF745068.1| Middle East respiratory syndrome coronavirus isolate FRA/UAE
KF961221.1	0.251	0.194	0.214	0.341	1.022	1.086	0.909	0.85	1.186	0.979	1.242	0.528	1.147	0.909	1.266	0.887	0.833	0.936	0.78	0.752	40.817	human	KF961221.1| Middle East respiratory syndrome coronavirus isolate Qatar3
KJ156869.1	0.251	0.193	0.215	0.34	1.022	1.095	0.906	0.854	1.163	0.994	1.241	0.516	1.149	0.909	1.28	0.889	0.833	0.945	0.783	0.754	40.842	human	KJ156869.1| Middle East respiratory syndrome coronavirus isolate Riyadh_9_2013
KJ156874.1	0.251	0.194	0.215	0.34	1.016	1.081	0.915	0.845	1.181	0.982	1.241	0.52	1.152	0.912	1.273	0.893	0.833	0.936	0.772	0.752	40.842	human	KJ156874.1| Middle East respiratory syndrome coronavirus isolate Hafr-Al-Batin_6_2013
KJ156881.1	0.251	0.193	0.215	0.341	1.027	1.091	0.906	0.844	1.181	0.984	1.259	0.504	1.145	0.903	1.276	0.887	0.833	0.945	0.778	0.752	40.768	human	KJ156881.1| Middle East respiratory syndrome coronavirus isolate Wadi-Ad-Dawasir_1_2013
KJ156944.1	0.251	0.193	0.214	0.341	1.027	1.096	0.906	0.849	1.186	0.984	1.261	0.513	1.147	0.903	1.276	0.887	0.833	0.945	0.78	0.754	40.743	human	KJ156944.1| Middle East respiratory syndrome coronavirus isolate Riyadh_5_2013
KJ156952.1	0.251	0.193	0.215	0.34	1.027	1.086	0.912	0.849	1.187	0.983	1.255	0.516	1.149	0.906	1.276	0.893	0.833	0.945	0.767	0.754	40.817	human	KJ156952.1| Middle East respiratory syndrome coronavirus isolate Riyadh_4_2013
KF600652.1	0.251	0.194	0.215	0.34	1.022	1.091	0.906	0.85	1.181	0.978	1.241	0.525	1.149	0.909	1.266	0.886	0.833	0.936	0.772	0.756	40.867	human	KF600652.1| Middle East respiratory syndrome coronavirus isolate Riyadh_2_2012
KF600651.1	0.251	0.193	0.215	0.34	1.022	1.091	0.912	0.854	1.175	0.987	1.246	0.516	1.149	0.909	1.28	0.889	0.833	0.939	0.778	0.754	40.817	human	KF600651.1| Middle East respiratory syndrome coronavirus isolate Al-Hasa_18_2013
KF600634.1	0.251	0.193	0.215	0.341	1.022	1.091	0.909	0.854	1.169	0.984	1.246	0.516	1.145	0.906	1.272	0.89	0.833	0.939	0.778	0.75	40.793	human	KF600634.1| Middle East respiratory syndrome coronavirus isolate Al-Hasa_21_2013
KF600630.1	0.251	0.194	0.214	0.341	1.022	1.091	0.906	0.85	1.18	0.979	1.247	0.516	1.151	0.906	1.269	0.887	0.833	0.936	0.774	0.754	40.793	human	KF600630.1| Middle East respiratory syndrome coronavirus isolate Buraidah_1_2013
KF600628.1	0.251	0.194	0.215	0.341	1.016	1.081	0.912	0.845	1.181	0.979	1.241	0.52	1.145	0.909	1.269	0.887	0.833	0.936	0.772	0.75	40.817	human	KF600628.1| Middle East respiratory syndrome coronavirus isolate Hafr-Al-Batin_1_2013
KF600620.1	0.251	0.194	0.214	0.341	1.022	1.086	0.906	0.845	1.18	0.983	1.247	0.522	1.144	0.906	1.266	0.887	0.833	0.942	0.78	0.754	40.817	human	KF600620.1| Middle East respiratory syndrome coronavirus isolate Bisha_1_2012
KF192507.1	0.252	0.193	0.214	0.341	1.023	1.082	0.911	0.846	1.192	0.977	1.251	0.507	1.151	0.906	1.276	0.887	0.826	0.945	0.78	0.752	40.743	human	KF192507.1| Middle East respiratory syndrome coronavirus
KC667074.1	0.251	0.193	0.214	0.341	1.027	1.096	0.906	0.849	1.186	0.984	1.256	0.513	1.147	0.906	1.276	0.884	0.833	0.945	0.78	0.754	40.743	human	KC667074.1| Human betacoronavirus 2c England-Qatar/2012
KC776174.1	0.251	0.193	0.214	0.342	1.032	1.086	0.904	0.854	1.186	0.977	1.247	0.501	1.151	0.904	1.276	0.882	0.833	0.939	0.774	0.758	40.67	human	KC776174.1| Human betacoronavirus 2c Jordan-N3/2012
KJ614529.1	0.251	0.193	0.214	0.342	1.032	1.091	0.901	0.854	1.186	0.977	1.252	0.501	1.151	0.901	1.276	0.882	0.833	0.939	0.774	0.758	40.694	human	KJ614529.1| Human betacoronavirus 2c Jordan-N3/2012 isolate MG167
AB548618.1	0.242	0.211	0.202	0.345	1.033	1.212	0.854	0.826	1.136	1.033	1.355	0.526	1.082	0.897	1.244	0.809	0.823	0.904	0.809	0.769	41.305	porcine	AB548618.1| Porcine epidemic diarrhea virus S gene for spike protein strain: 83P5
AB548619.1	0.242	0.211	0.201	0.346	1.033	1.213	0.852	0.826	1.136	1.036	1.357	0.534	1.081	0.895	1.241	0.814	0.823	0.909	0.805	0.767	41.257	porcine	AB548619.1| Porcine epidemic diarrhea virus S gene for spike protein strain: 83P5 34thpassaged
AB548620.1	0.242	0.211	0.201	0.346	1.038	1.213	0.857	0.826	1.125	1.036	1.372	0.528	1.07	0.895	1.234	0.817	0.823	0.904	0.811	0.769	41.185	porcine	AB548620.1| Porcine epidemic diarrhea virus S gene for spike protein strain: 83P5 61stpassaged
AB548621.1	0.242	0.211	0.201	0.346	1.034	1.219	0.852	0.826	1.126	1.037	1.373	0.523	1.075	0.89	1.242	0.815	0.819	0.904	0.812	0.769	41.239	porcine	AB548621.1| Porcine epidemic diarrhea virus S gene for spike protein strain: 83P5 100thpassaged
AB548622.1	0.239	0.212	0.199	0.35	1.029	1.263	0.821	0.801	1.15	1.046	1.379	0.53	1.083	0.893	1.243	0.786	0.845	0.887	0.758	0.763	41.066	porcine	AB548622.1| Porcine epidemic diarrhea virus S gene for spike protein strain: KH
AB548623.1	0.239	0.211	0.205	0.345	1.035	1.227	0.84	0.826	1.113	1.036	1.364	0.521	1.101	0.886	1.244	0.833	0.83	0.904	0.769	0.759	41.619	porcine	AB548623.1| Porcine epidemic diarrhea virus S gene for spike protein strain: NK
AB548624.1	0.243	0.21	0.199	0.347	1.029	1.245	0.86	0.831	1.13	1.025	1.385	0.513	1.095	0.9	1.24	0.82	0.816	0.918	0.785	0.762	40.92	porcine	AB548624.1| Porcine epidemic diarrhea virus S gene for spike protein strain: MK
AY167585.1	0.241	0.211	0.204	0.343	1.019	1.225	0.845	0.801	1.119	1.035	1.333	0.543	1.102	0.915	1.225	0.823	0.825	0.925	0.793	0.764	41.57	porcine	AY167585.1| Porcine epidemic diarrhea virus strain Chinju99 spike protein gene
AY653204.1	0.241	0.212	0.2	0.347	1.07	1.215	0.861	0.835	1.142	1.028	1.394	0.472	1.1	0.902	1.251	0.816	0.796	0.884	0.801	0.754	41.209	porcine	AY653204.1| Porcine epidemic diarrhea virus strain JS20042 spike glycoprotein (S) gene
DQ462404.2	0.242	0.212	0.202	0.344	1.043	1.223	0.851	0.827	1.12	1.035	1.371	0.529	1.076	0.898	1.23	0.815	0.815	0.901	0.809	0.766	41.408	porcine	DQ462404.2| Porcine epidemic diarrhea virus strain DR13 spike protein (S) gene
DQ862099.1	0.241	0.211	0.204	0.344	1.033	1.201	0.86	0.834	1.136	1.032	1.362	0.532	1.092	0.886	1.251	0.834	0.834	0.893	0.793	0.763	41.522	porcine	DQ862099.1| Porcine epidemic diarrhea virus strain DR13 spike protein gene
DQ985739.1	0.241	0.212	0.203	0.344	1.056	1.206	0.843	0.825	1.125	1.054	1.369	0.509	1.094	0.889	1.255	0.828	0.821	0.874	0.795	0.755	41.546	porcine	DQ985739.1| Porcine epidemic diarrhea virus spike gene
EF185992.1	0.24	0.21	0.205	0.344	1.032	1.209	0.861	0.832	1.13	1.044	1.371	0.532	1.09	0.887	1.261	0.837	0.836	0.89	0.791	0.765	41.57	porcine	EF185992.1| Porcine epidemic diarrhea virus strain LZC from China
GU180142.1	0.239	0.21	0.206	0.345	1.039	1.226	0.837	0.819	1.122	1.042	1.338	0.55	1.096	0.904	1.231	0.825	0.825	0.899	0.776	0.763	41.625	porcine	GU180142.1| Porcine epidemic diarrhea virus isolate KNU-0801 spike protein gene
GU180143.1	0.238	0.213	0.205	0.345	1.043	1.222	0.837	0.816	1.112	1.063	1.409	0.523	1.043	0.867	1.256	0.809	0.836	0.874	0.795	0.767	41.769	porcine	GU180143.1| Porcine epidemic diarrhea virus isolate KNU-0802 spike protein gene
GU180144.1	0.239	0.212	0.206	0.344	1.034	1.216	0.845	0.788	1.128	1.055	1.352	0.517	1.102	0.915	1.249	0.821	0.829	0.899	0.776	0.743	41.745	porcine	GU180144.1| Porcine epidemic diarrhea virus isolate KNU-0901 spike protein gene
GU180145.1	0.238	0.212	0.209	0.342	1.048	1.218	0.848	0.824	1.161	1.021	1.392	0.515	1.069	0.88	1.26	0.79	0.828	0.883	0.792	0.771	42.057	porcine	GU180145.1| Porcine epidemic diarrhea virus isolate KNU-0902 spike protein gene
GU180146.1	0.238	0.212	0.206	0.343	1.053	1.196	0.86	0.824	1.15	1.048	1.397	0.501	1.089	0.88	1.279	0.827	0.828	0.861	0.804	0.75	41.841	porcine	GU180146.1| Porcine epidemic diarrhea virus isolate KNU-0903 spike protein gene
GU180147.1	0.236	0.212	0.205	0.346	1.047	1.217	0.839	0.817	1.156	1.039	1.371	0.531	1.084	0.889	1.252	0.807	0.842	0.883	0.795	0.755	41.745	porcine	GU180147.1| Porcine epidemic diarrhea virus isolate KNU-0904 spike protein gene
GU180148.1	0.239	0.212	0.206	0.343	1.058	1.186	0.859	0.816	1.156	1.045	1.392	0.501	1.089	0.886	1.269	0.827	0.829	0.856	0.799	0.75	41.769	porcine	GU180148.1| Porcine epidemic diarrhea virus isolate KNU-0905 spike protein gene
JN184634.1	0.238	0.212	0.207	0.343	1.058	1.225	0.848	0.834	1.112	1.055	1.386	0.504	1.09	0.889	1.266	0.826	0.828	0.872	0.785	0.752	41.841	porcine	JN184634.1| Porcine epidemic diarrhea virus isolate CNU-091222-01 spike protein gene
JN315706.1	0.237	0.212	0.202	0.349	1.042	1.255	0.843	0.831	1.099	1.043	1.391	0.496	1.078	0.893	1.249	0.804	0.825	0.907	0.804	0.763	41.413	porcine	JN315706.1| Porcine epidemic diarrhea virus strain CH/FJND2/2011 spike protein (S) gene
JN381492.1	0.237	0.213	0.204	0.346	1.024	1.228	0.85	0.805	1.118	1.037	1.392	0.481	1.076	0.888	1.262	0.797	0.852	0.922	0.803	0.767	41.649	porcine	JN381492.1| Porcine epidemic diarrhea virus strain CH/FJND3/2011 spike protein (S) gene
JN543367.1	0.24	0.212	0.201	0.348	1.033	1.234	0.849	0.824	1.12	1.033	1.384	0.492	1.079	0.889	1.252	0.8	0.82	0.901	0.823	0.766	41.263	porcine	JN543367.1| Porcine epidemic diarrhea virus strain CH/FJND1/2011 spike protein (S) gene
JN547228.1	0.241	0.209	0.203	0.348	1.047	1.206	0.847	0.818	1.153	1.03	1.394	0.483	1.101	0.876	1.262	0.829	0.83	0.882	0.766	0.756	41.137	porcine	JN547228.1| Porcine epidemic diarrhea virus strain CH/S
JN599150.1	0.242	0.211	0.202	0.345	1.034	1.213	0.855	0.826	1.12	1.04	1.366	0.52	1.076	0.892	1.245	0.816	0.815	0.904	0.809	0.77	41.311	porcine	JN599150.1| Porcine epidemic diarrhea virus strain CV777 spike protein (S) gene
JN825706.1	0.239	0.211	0.201	0.349	1.077	1.216	0.836	0.82	1.139	1.045	1.371	0.453	1.103	0.902	1.263	0.795	0.833	0.896	0.815	0.754	41.216	porcine	JN825706.1| Porcine epidemic diarrhea virus isolate BJ20112 spike protein (S) mRNA
JN825707.1	0.239	0.211	0.201	0.348	1.073	1.216	0.841	0.815	1.145	1.041	1.381	0.453	1.103	0.902	1.264	0.797	0.833	0.902	0.815	0.758	41.24	porcine	JN825707.1| Porcine epidemic diarrhea virus isolate HB20111 spike protein (S) mRNA
JN825708.1	0.239	0.211	0.201	0.348	1.077	1.221	0.838	0.82	1.145	1.044	1.376	0.459	1.103	0.905	1.264	0.794	0.833	0.896	0.809	0.758	41.216	porcine	JN825708.1| Porcine epidemic diarrhea virus isolate HB20112 spike protein (S) mRNA
JN825709.1	0.239	0.212	0.201	0.348	1.072	1.216	0.841	0.816	1.145	1.039	1.381	0.463	1.096	0.902	1.258	0.794	0.833	0.893	0.815	0.756	41.312	porcine	JN825709.1| Porcine epidemic diarrhea virus isolate HB20113 spike protein (S) mRNA
JN825710.1	0.239	0.211	0.201	0.349	1.073	1.211	0.839	0.82	1.145	1.041	1.366	0.459	1.103	0.902	1.263	0.795	0.833	0.896	0.815	0.754	41.216	porcine	JN825710.1| Porcine epidemic diarrhea virus isolate ZJ20111 spike protein (S) mRNA
JN825711.1	0.239	0.212	0.201	0.348	1.077	1.216	0.838	0.826	1.14	1.036	1.376	0.451	1.107	0.899	1.261	0.797	0.829	0.888	0.815	0.756	41.264	porcine	JN825711.1| Porcine epidemic diarrhea virus isolate ZJ20112 spike protein (S) mRNA
JN825712.1	0.24	0.211	0.201	0.348	1.073	1.231	0.826	0.816	1.117	1.054	1.385	0.459	1.1	0.892	1.257	0.808	0.826	0.896	0.821	0.754	41.264	porcine	JN825712.1| Porcine epidemic diarrhea virus isolate BJ-2011-1
JN980698.1	0.239	0.214	0.201	0.347	1.063	1.227	0.832	0.828	1.135	1.037	1.347	0.475	1.107	0.908	1.257	0.783	0.821	0.877	0.822	0.753	41.438	porcine	JN980698.1| Porcine epidemic diarrhea virus isolate CHGD01 spike protein (S) gene
JQ239429.1	0.242	0.212	0.203	0.343	1.06	1.244	0.814	0.816	1.107	1.065	1.352	0.475	1.088	0.901	1.267	0.774	0.834	0.899	0.817	0.763	41.486	porcine	JQ239429.1| Porcine epidemic diarrhea virus strain CH1 spike protein (S) gene
JQ239430.1	0.24	0.212	0.202	0.347	1.061	1.227	0.845	0.829	1.114	1.041	1.376	0.484	1.107	0.9	1.248	0.825	0.807	0.901	0.779	0.75	41.354	porcine	JQ239430.1| Porcine epidemic diarrhea virus strain CH2 spike protein (S) gene
JQ239431.1	0.242	0.211	0.202	0.345	1.034	1.218	0.855	0.831	1.126	1.033	1.371	0.52	1.076	0.889	1.245	0.813	0.815	0.893	0.809	0.772	41.287	porcine	JQ239431.1| Porcine epidemic diarrhea virus strain CH3 spike protein (S) gene
JQ239432.1	0.242	0.211	0.202	0.345	1.039	1.218	0.846	0.826	1.126	1.04	1.366	0.532	1.072	0.889	1.239	0.813	0.819	0.904	0.815	0.772	41.383	porcine	JQ239432.1| Porcine epidemic diarrhea virus strain CH4 spike protein (S) gene
JQ239433.1	0.241	0.211	0.202	0.346	1.052	1.242	0.841	0.829	1.108	1.049	1.371	0.492	1.11	0.901	1.254	0.824	0.813	0.904	0.791	0.753	41.281	porcine	JQ239433.1| Porcine epidemic diarrhea virus strain CH5 spike protein (S) gene
JQ239434.1	0.24	0.211	0.202	0.347	1.047	1.232	0.85	0.833	1.108	1.043	1.367	0.492	1.11	0.903	1.254	0.828	0.82	0.914	0.797	0.75	41.305	porcine	JQ239434.1| Porcine epidemic diarrhea virus strain CH6 spike protein (S) gene
JQ239435.1	0.241	0.214	0.201	0.344	1.061	1.224	0.835	0.832	1.127	1.048	1.354	0.488	1.095	0.901	1.261	0.788	0.826	0.869	0.841	0.754	41.504	porcine	JQ239435.1| Porcine epidemic diarrhea virus strain CH7 spike protein (S) gene
JQ239436.1	0.239	0.213	0.202	0.346	1.048	1.25	0.826	0.807	1.106	1.05	1.369	0.464	1.097	0.904	1.259	0.784	0.833	0.917	0.813	0.761	41.504	porcine	JQ239436.1| Porcine epidemic diarrhea virus strain CH8 spike protein (S) gene
JQ257005.1	0.239	0.212	0.201	0.348	1.063	1.236	0.829	0.821	1.111	1.052	1.376	0.474	1.107	0.896	1.254	0.814	0.833	0.888	0.815	0.758	41.312	porcine	JQ257005.1| Porcine epidemic diarrhea virus strain CH/KF/11 spike protein gene
JQ257006.1	0.239	0.211	0.201	0.348	1.077	1.236	0.824	0.829	1.111	1.061	1.366	0.465	1.117	0.899	1.264	0.814	0.833	0.891	0.815	0.75	41.288	porcine	JQ257006.1| Porcine epidemic diarrhea virus strain CH/YY/11 spike protein gene
JQ257007.1	0.239	0.212	0.202	0.347	1.067	1.235	0.835	0.835	1.106	1.049	1.369	0.466	1.104	0.899	1.261	0.806	0.821	0.893	0.807	0.755	41.408	porcine	JQ257007.1| Porcine epidemic diarrhea virus strain CH/ZY/11 spike protein gene
JQ517274.1	0.24	0.212	0.201	0.347	1.068	1.211	0.84	0.808	1.145	1.036	1.38	0.463	1.099	0.901	1.252	0.8	0.83	0.899	0.815	0.759	41.288	porcine	JQ517274.1| Porcine epidemic diarrhea virus isolate HuN spike protein (S) gene
JQ627653.1	0.239	0.212	0.201	0.348	1.048	1.226	0.838	0.811	1.14	1.036	1.371	0.48	1.093	0.899	1.254	0.79	0.837	0.893	0.821	0.764	41.336	porcine	JQ627653.1| Porcine epidemic diarrhea virus strain CH/AY/11 spike protein gene
JQ627654.1	0.24	0.212	0.203	0.345	1.063	1.214	0.839	0.803	1.123	1.052	1.396	0.458	1.098	0.891	1.262	0.817	0.826	0.893	0.799	0.753	41.504	porcine	JQ627654.1| Porcine epidemic diarrhea virus strain CH/CG/11 spike protein gene
JQ979287.1	0.241	0.211	0.201	0.348	1.042	1.228	0.853	0.824	1.108	1.037	1.378	0.489	1.109	0.899	1.243	0.837	0.813	0.904	0.799	0.744	41.185	porcine	JQ979287.1| Porcine epidemic diarrhea virus strain CH9FJ spike protein (S) gene
JQ979288.1	0.24	0.211	0.2	0.348	1.061	1.225	0.851	0.833	1.147	1.033	1.38	0.474	1.097	0.9	1.263	0.796	0.82	0.893	0.831	0.756	41.185	porcine	JQ979288.1| Porcine epidemic diarrhea virus strain CH13GX spike protein (S) gene
JQ979289.1	0.24	0.211	0.201	0.347	1.068	1.241	0.828	0.826	1.111	1.06	1.375	0.465	1.11	0.898	1.267	0.81	0.826	0.896	0.815	0.753	41.264	porcine	JQ979289.1| Porcine epidemic diarrhea virus strain CH17GZ spike protein (S) gene
JQ979291.1	0.24	0.211	0.201	0.347	1.068	1.236	0.834	0.826	1.111	1.057	1.39	0.459	1.106	0.892	1.267	0.817	0.826	0.896	0.809	0.751	41.24	porcine	JQ979291.1| Porcine epidemic diarrhea virus strain CH18Hainan spike protein (S) gene
JX018179.1	0.241	0.211	0.2	0.348	1.06	1.238	0.823	0.818	1.134	1.048	1.362	0.45	1.106	0.898	1.274	0.778	0.832	0.897	0.824	0.757	41.174	porcine	JX018179.1| Porcine epidemic diarrhea virus isolate CH/GXNN/2012 spike protein gene
JX018180.1	0.243	0.211	0.2	0.347	1.053	1.245	0.826	0.828	1.108	1.04	1.379	0.486	1.098	0.886	1.241	0.813	0.817	0.899	0.802	0.757	41.046	porcine	JX018180.1| Porcine epidemic diarrhea virus isolate CH/YNKM/2012 spike protein gene
JX018181.1	0.241	0.211	0.2	0.349	1.057	1.245	0.837	0.839	1.12	1.031	1.375	0.451	1.123	0.894	1.264	0.808	0.818	0.888	0.802	0.75	41.022	porcine	JX018181.1| Porcine epidemic diarrhea virus isolate CH/AHHF/2012 spike protein gene
JX018182.1	0.241	0.211	0.201	0.347	1.054	1.226	0.839	0.823	1.151	1.031	1.365	0.453	1.141	0.9	1.274	0.813	0.836	0.891	0.779	0.749	41.24	porcine	JX018182.1| Porcine epidemic diarrhea virus isolate CH/AHHF2/2012 spike protein gene
JX018183.1	0.24	0.211	0.202	0.348	1.059	1.23	0.832	0.812	1.111	1.051	1.383	0.451	1.111	0.892	1.264	0.817	0.835	0.891	0.784	0.746	41.216	porcine	JX018183.1| Porcine epidemic diarrhea virus isolate CH/HBSN/2012 spike protein gene
JX070671.1	0.24	0.211	0.2	0.349	1.054	1.232	0.838	0.816	1.111	1.051	1.382	0.45	1.105	0.895	1.267	0.809	0.826	0.891	0.823	0.752	41.096	porcine	JX070671.1| Porcine epidemic diarrhea virus isolate CH/FJXM1/2012 spike protein gene
JX070672.1	0.242	0.21	0.2	0.348	1.057	1.224	0.844	0.83	1.107	1.052	1.414	0.447	1.097	0.872	1.272	0.831	0.823	0.89	0.801	0.748	40.944	porcine	JX070672.1| Porcine epidemic diarrhea virus isolate CH/FJXM2/2012 spike protein gene
JX112709.1	0.241	0.212	0.201	0.347	1.055	1.237	0.823	0.819	1.123	1.05	1.351	0.469	1.1	0.9	1.266	0.779	0.832	0.888	0.834	0.753	41.294	porcine	JX112709.1| Porcine epidemic diarrhea virus strain GD-A
JX163294.1	0.238	0.212	0.2	0.35	1.062	1.237	0.84	0.829	1.094	1.05	1.394	0.459	1.092	0.892	1.254	0.814	0.832	0.904	0.823	0.75	41.192	porcine	JX163294.1| Porcine epidemic diarrhea virus isolate HBMC2012 S protein (S) gene
JX188454.1	0.241	0.211	0.201	0.347	1.055	1.227	0.831	0.809	1.134	1.048	1.361	0.459	1.104	0.903	1.268	0.786	0.828	0.897	0.822	0.759	41.222	porcine	JX188454.1| Porcine epidemic diarrhea virus strain AJ1102
JX242462.1	0.242	0.211	0.2	0.347	1.057	1.229	0.849	0.826	1.113	1.046	1.414	0.462	1.104	0.884	1.26	0.837	0.81	0.887	0.801	0.75	41.089	porcine	JX242462.1| Porcine epidemic diarrhea virus isolate CHHKC082011 spike protein gene
JX242464.1	0.24	0.211	0.2	0.349	1.066	1.215	0.86	0.837	1.13	1.027	1.385	0.474	1.115	0.9	1.246	0.835	0.803	0.887	0.795	0.744	41.113	porcine	JX242464.1| Porcine epidemic diarrhea virus isolate CHSHT122011 spike protein gene
JX258672.1	0.239	0.212	0.2	0.349	1.063	1.217	0.842	0.816	1.14	1.036	1.378	0.471	1.088	0.899	1.251	0.792	0.833	0.893	0.829	0.762	41.168	porcine	JX258672.1| Porcine epidemic diarrhea virus strain FQ/FJ/2012 spike protein gene
JX261936.1	0.241	0.212	0.201	0.347	1.045	1.242	0.823	0.819	1.129	1.046	1.346	0.469	1.104	0.9	1.272	0.773	0.837	0.888	0.822	0.759	41.27	porcine	JX261936.1| Porcine epidemic diarrhea virus strain CHGD-01
JX435298.1	0.239	0.212	0.201	0.348	1.077	1.236	0.827	0.821	1.117	1.052	1.386	0.457	1.11	0.896	1.258	0.811	0.829	0.888	0.815	0.748	41.312	porcine	JX435298.1| Porcine epidemic diarrhea virus isolate BJ20113 spike protein (S) mRNA
JX435299.1	0.239	0.211	0.201	0.349	1.073	1.216	0.839	0.815	1.151	1.041	1.381	0.453	1.107	0.899	1.267	0.798	0.833	0.891	0.815	0.75	41.192	porcine	JX435299.1| Porcine epidemic diarrhea virus isolate BJ20121 spike protein (S) mRNA
JX435300.1	0.24	0.211	0.202	0.347	1.073	1.23	0.828	0.821	1.117	1.057	1.383	0.457	1.104	0.892	1.267	0.809	0.822	0.896	0.807	0.753	41.312	porcine	JX435300.1| Porcine epidemic diarrhea virus isolate BJ20122 spike protein (S) mRNA
JX435301.1	0.239	0.212	0.202	0.347	1.077	1.245	0.82	0.821	1.111	1.062	1.384	0.46	1.101	0.896	1.265	0.799	0.833	0.888	0.807	0.749	41.408	porcine	JX435301.1| Porcine epidemic diarrhea virus isolate HB20114 spike protein (S) mRNA
JX435302.1	0.24	0.211	0.201	0.348	1.068	1.231	0.832	0.816	1.117	1.057	1.385	0.453	1.11	0.895	1.267	0.814	0.822	0.896	0.815	0.746	41.264	porcine	JX435302.1| Porcine epidemic diarrhea virus isolate HB20121 spike protein (S) mRNA
JX435303.1	0.239	0.211	0.202	0.348	1.073	1.235	0.829	0.815	1.117	1.054	1.384	0.451	1.108	0.899	1.264	0.807	0.829	0.902	0.807	0.75	41.288	porcine	JX435303.1| Porcine epidemic diarrhea virus isolate HB20122 spike protein (S) mRNA
JX435304.1	0.24	0.212	0.201	0.347	1.068	1.241	0.826	0.817	1.111	1.062	1.385	0.463	1.099	0.895	1.265	0.803	0.835	0.888	0.803	0.751	41.264	porcine	JX435304.1| Porcine epidemic diarrhea virus isolate HB20123 spike protein (S) mRNA
JX435305.1	0.24	0.211	0.201	0.348	1.073	1.231	0.829	0.816	1.117	1.054	1.39	0.453	1.113	0.892	1.26	0.821	0.826	0.896	0.797	0.75	41.216	porcine	JX435305.1| Porcine epidemic diarrhea virus isolate HB20124 spike protein (S) mRNA
JX489155.1	0.241	0.211	0.202	0.347	1.055	1.225	0.828	0.809	1.129	1.048	1.359	0.457	1.102	0.9	1.268	0.786	0.828	0.897	0.814	0.757	41.27	porcine	JX489155.1| Porcine epidemic diarrhea virus strain LC
JX501317.1	0.24	0.211	0.204	0.346	1.073	1.218	0.831	0.812	1.117	1.047	1.389	0.475	1.09	0.889	1.245	0.817	0.826	0.896	0.786	0.755	41.456	porcine	JX501317.1| Porcine epidemic diarrhea virus isolate CH/CY/12 spike glycoprotein gene
JX501318.1	0.241	0.211	0.2	0.348	1.061	1.22	0.847	0.829	1.119	1.047	1.414	0.451	1.108	0.876	1.27	0.838	0.813	0.893	0.801	0.742	41.137	porcine	JX501318.1| Porcine epidemic diarrhea virus isolate CH/HBQX/10 spike glycoprotein gene
JX501319.1	0.24	0.211	0.203	0.346	1.063	1.219	0.837	0.812	1.122	1.05	1.396	0.46	1.095	0.886	1.264	0.815	0.83	0.902	0.799	0.753	41.432	porcine	JX501319.1| Porcine epidemic diarrhea virus isolate CH/HBXX2/11 spike glycoprotein gene
JX501320.1	0.24	0.211	0.203	0.346	1.068	1.219	0.839	0.812	1.117	1.057	1.391	0.466	1.081	0.894	1.261	0.804	0.822	0.896	0.805	0.757	41.384	porcine	JX501320.1| Porcine epidemic diarrhea virus isolate CH/HBXX3/11 spike glycoprotein gene
JX501321.1	0.24	0.211	0.202	0.346	1.068	1.225	0.842	0.816	1.122	1.057	1.408	0.457	1.094	0.889	1.271	0.815	0.826	0.896	0.813	0.751	41.36	porcine	JX501321.1| Porcine epidemic diarrhea virus isolate CH/TY/12 spike glycoprotein gene
JX501322.1	0.239	0.211	0.201	0.348	1.063	1.236	0.832	0.81	1.1	1.064	1.386	0.453	1.107	0.899	1.264	0.818	0.842	0.907	0.815	0.752	41.24	porcine	JX501322.1| Porcine epidemic diarrhea virus isolate CH/XC/12 spike glycoprotein gene
JX501323.1	0.24	0.212	0.201	0.348	1.072	1.231	0.835	0.832	1.111	1.046	1.375	0.468	1.107	0.898	1.251	0.814	0.814	0.888	0.809	0.746	41.288	porcine	JX501323.1| Porcine epidemic diarrhea virus isolate CH/XCYL/11 spike glycoprotein gene
JX512907.1	0.24	0.211	0.202	0.347	1.073	1.235	0.826	0.821	1.111	1.06	1.388	0.457	1.104	0.889	1.267	0.813	0.826	0.896	0.807	0.751	41.336	porcine	JX512907.1| Porcine epidemic diarrhea virus strain HLJ2012 spike protein gene
JX524137.1	0.239	0.212	0.2	0.349	1.063	1.212	0.844	0.816	1.151	1.033	1.378	0.465	1.095	0.899	1.257	0.792	0.837	0.888	0.823	0.758	41.216	porcine	JX524137.1| Porcine epidemic diarrhea virus strain ZJCZ4
JX560761.1	0.242	0.211	0.201	0.346	1.034	1.219	0.849	0.826	1.12	1.037	1.368	0.523	1.078	0.89	1.238	0.818	0.823	0.904	0.812	0.769	41.239	porcine	JX560761.1| Porcine epidemic diarrhea virus strain SD-M
JX647847.1	0.24	0.212	0.201	0.346	1.059	1.242	0.829	0.827	1.123	1.053	1.351	0.474	1.103	0.907	1.269	0.782	0.835	0.888	0.84	0.756	41.342	porcine	JX647847.1| Porcine epidemic diarrhea virus strain GD-1
KC196276.1	0.238	0.212	0.202	0.348	1.072	1.24	0.833	0.839	1.106	1.046	1.37	0.472	1.101	0.9	1.254	0.804	0.828	0.893	0.807	0.75	41.408	porcine	KC196276.1| Porcine epidemic diarrhea virus strain CH/ZMDZY/11
KC242898.1	0.24	0.211	0.201	0.349	1.054	1.216	0.838	0.816	1.139	1.038	1.36	0.459	1.114	0.898	1.267	0.802	0.83	0.896	0.797	0.754	41.12	porcine	KC242898.1| Porcine epidemic diarrhea virus isolate HeN1220122 spike protein gene
KC242899.1	0.24	0.211	0.202	0.348	1.059	1.24	0.823	0.807	1.105	1.064	1.373	0.468	1.094	0.898	1.26	0.8	0.83	0.891	0.819	0.748	41.264	porcine	KC242899.1| Porcine epidemic diarrhea virus isolate HB120122 spike protein gene
KC242900.1	0.239	0.211	0.201	0.349	1.053	1.226	0.839	0.82	1.139	1.038	1.366	0.453	1.117	0.899	1.273	0.798	0.837	0.902	0.803	0.754	41.144	porcine	KC242900.1| Porcine epidemic diarrhea virus isolate HB220122 spike protein gene
KC242902.1	0.239	0.211	0.201	0.349	1.053	1.221	0.842	0.82	1.139	1.038	1.361	0.459	1.117	0.902	1.27	0.802	0.837	0.896	0.803	0.754	41.12	porcine	KC242902.1| Porcine epidemic diarrhea virus isolate HB320123 spike protein gene
KC242903.1	0.24	0.211	0.2	0.348	1.044	1.207	0.855	0.816	1.168	1.025	1.357	0.478	1.091	0.907	1.264	0.777	0.839	0.896	0.829	0.766	41.144	porcine	KC242903.1| Porcine epidemic diarrhea virus isolate ZJ1720125 spike protein gene
KC242904.1	0.239	0.211	0.202	0.348	1.068	1.24	0.824	0.81	1.111	1.064	1.384	0.451	1.105	0.896	1.27	0.804	0.837	0.902	0.807	0.748	41.288	porcine	KC242904.1| Porcine epidemic diarrhea virus isolate YN220127 spike protein gene
KC242905.1	0.241	0.211	0.2	0.348	1.049	1.207	0.848	0.818	1.168	1.021	1.352	0.467	1.095	0.906	1.264	0.77	0.832	0.896	0.829	0.766	41.096	porcine	KC242905.1| Porcine epidemic diarrhea virus isolate FJ520128 spike protein gene
KC242906.1	0.241	0.211	0.2	0.348	1.045	1.212	0.846	0.813	1.162	1.028	1.352	0.473	1.091	0.906	1.264	0.77	0.832	0.896	0.835	0.766	41.12	porcine	KC242906.1| Porcine epidemic diarrhea virus isolate FJZZ920128 spike protein gene
KC242907.1	0.24	0.21	0.202	0.348	1.068	1.235	0.817	0.806	1.122	1.053	1.393	0.448	1.108	0.884	1.263	0.81	0.835	0.905	0.807	0.758	41.24	porcine	KC242907.1| Porcine epidemic diarrhea virus isolate JX420129 spike protein gene
KC242908.1	0.24	0.211	0.201	0.348	1.059	1.226	0.829	0.807	1.117	1.051	1.38	0.448	1.107	0.892	1.264	0.808	0.839	0.896	0.809	0.762	41.168	porcine	KC242908.1| Porcine epidemic diarrhea virus isolate HN420129 spike protein gene
KC242909.1	0.241	0.211	0.2	0.348	1.045	1.217	0.848	0.813	1.156	1.025	1.357	0.473	1.088	0.909	1.257	0.77	0.832	0.896	0.835	0.766	41.096	porcine	KC242909.1| Porcine epidemic diarrhea virus isolate GD520129 spike protein gene
KC242910.1	0.241	0.211	0.2	0.349	1.045	1.207	0.846	0.813	1.162	1.025	1.347	0.473	1.092	0.906	1.26	0.771	0.832	0.896	0.823	0.762	41.072	porcine	KC242910.1| Porcine epidemic diarrhea virus isolate GD820129 spike protein gene
KC242911.1	0.24	0.211	0.201	0.348	1.049	1.221	0.835	0.807	1.128	1.044	1.375	0.453	1.113	0.892	1.267	0.811	0.839	0.896	0.809	0.758	41.216	porcine	KC242911.1| Porcine epidemic diarrhea virus isolate HN6201211 spike protein gene
KC242912.1	0.24	0.211	0.201	0.348	1.054	1.216	0.832	0.807	1.122	1.048	1.37	0.459	1.107	0.892	1.26	0.811	0.843	0.902	0.809	0.758	41.216	porcine	KC242912.1| Porcine epidemic diarrhea virus isolate HN8201211 spike protein gene
KC787537.1	0.24	0.211	0.201	0.348	1.063	1.226	0.832	0.816	1.111	1.051	1.38	0.448	1.1	0.892	1.264	0.804	0.835	0.896	0.821	0.758	41.168	porcine	KC787537.1| Porcine epidemic diarrhea virus isolate CHDLC012013 spike protein gene
KC787540.1	0.24	0.211	0.199	0.349	1.068	1.228	0.835	0.816	1.128	1.051	1.404	0.441	1.09	0.887	1.27	0.796	0.83	0.896	0.832	0.758	41.048	porcine	KC787540.1| Porcine epidemic diarrhea virus isolate CHHGC012013 spike protein gene
KC787543.1	0.242	0.211	0.201	0.347	1.071	1.233	0.829	0.845	1.108	1.043	1.392	0.454	1.109	0.875	1.263	0.822	0.81	0.882	0.799	0.752	41.137	porcine	KC787543.1| Porcine epidemic diarrhea virus isolate CHSTC122012 spike protein gene
KC879275.1	0.238	0.212	0.201	0.349	1.048	1.201	0.851	0.805	1.14	1.059	1.347	0.53	1.079	0.915	1.244	0.809	0.84	0.872	0.809	0.744	41.312	porcine	KC879275.1| Porcine epidemic diarrhea virus strain AS01 spike protein (S) gene
KC879276.1	0.238	0.212	0.2	0.349	1.043	1.207	0.851	0.805	1.145	1.059	1.353	0.522	1.092	0.912	1.254	0.813	0.84	0.877	0.811	0.744	41.288	porcine	KC879276.1| Porcine epidemic diarrhea virus strain AS02 spike protein (S) gene
KC879277.1	0.237	0.213	0.201	0.349	1.038	1.201	0.854	0.795	1.151	1.051	1.357	0.522	1.086	0.913	1.248	0.809	0.847	0.874	0.803	0.744	41.384	porcine	KC879277.1| Porcine epidemic diarrhea virus strain AS03 spike protein (S) gene
KC879278.1	0.237	0.216	0.203	0.345	1.052	1.229	0.823	0.803	1.135	1.065	1.409	0.521	1.067	0.873	1.255	0.807	0.835	0.866	0.782	0.761	41.817	porcine	KC879278.1| Porcine epidemic diarrhea virus strain NJ01 spike protein (S) gene
KC879279.1	0.238	0.215	0.203	0.344	1.058	1.23	0.829	0.823	1.124	1.07	1.414	0.518	1.061	0.867	1.265	0.81	0.828	0.848	0.8	0.764	41.751	porcine	KC879279.1| Porcine epidemic diarrhea virus strain NJ02 spike protein (S) gene
KC879280.1	0.239	0.212	0.206	0.343	1.044	1.226	0.839	0.807	1.106	1.061	1.421	0.49	1.061	0.868	1.266	0.817	0.833	0.888	0.793	0.766	41.793	porcine	KC879280.1| Porcine epidemic diarrhea virus strain AD01 spike protein (S) gene
KC879281.1	0.239	0.211	0.206	0.344	1.039	1.235	0.833	0.806	1.112	1.063	1.406	0.498	1.065	0.874	1.268	0.807	0.837	0.902	0.793	0.762	41.769	porcine	KC879281.1| Porcine epidemic diarrhea virus strain AD02 spike protein (S) gene
KC879282.1	0.239	0.212	0.207	0.342	1.044	1.224	0.841	0.811	1.107	1.061	1.409	0.493	1.073	0.873	1.27	0.822	0.829	0.888	0.785	0.758	41.913	porcine	KC879282.1| Porcine epidemic diarrhea virus strain AD03 spike protein (S) gene
KF177256.1	0.239	0.211	0.201	0.349	1.068	1.241	0.83	0.82	1.105	1.051	1.396	0.453	1.1	0.891	1.257	0.812	0.833	0.896	0.809	0.754	41.168	porcine	KF177256.1| Porcine epidemic diarrhea virus isolate JY7C spike protein (S) gene
KF177257.1	0.239	0.211	0.202	0.348	1.082	1.23	0.824	0.82	1.105	1.064	1.379	0.451	1.105	0.896	1.264	0.81	0.829	0.896	0.813	0.746	41.312	porcine	KF177257.1| Porcine epidemic diarrhea virus isolate YJ3F spike protein (S) gene
KF177258.1	0.24	0.211	0.202	0.348	1.068	1.23	0.823	0.816	1.1	1.061	1.373	0.451	1.105	0.892	1.264	0.81	0.83	0.896	0.813	0.746	41.264	porcine	KF177258.1| Porcine epidemic diarrhea virus isolate YJ7C spike protein (S) gene
KF384500.1	0.241	0.212	0.201	0.347	1.036	1.237	0.828	0.824	1.112	1.05	1.331	0.485	1.097	0.903	1.266	0.779	0.841	0.888	0.822	0.755	41.222	porcine	KF384500.1| Porcine epidemic diarrhea virus strain CH/GDGZ/2012
Z25483.1	0.24	0.211	0.204	0.344	1.037	1.215	0.858	0.837	1.136	1.036	1.363	0.532	1.102	0.893	1.255	0.834	0.832	0.893	0.781	0.765	41.546	porcine	Z25483.1| Porcine epidemic diarrhea virus spike protein mRNA, complete CDS
AF353511.1	0.24	0.211	0.204	0.344	1.037	1.21	0.861	0.837	1.136	1.036	1.368	0.532	1.099	0.89	1.255	0.838	0.836	0.893	0.787	0.763	41.57	porcine	AF353511.1| Porcine epidemic diarrhea virus strain CV777
GU937797.1	0.242	0.211	0.203	0.344	1.035	1.199	0.864	0.842	1.144	1.028	1.356	0.535	1.099	0.89	1.251	0.837	0.829	0.878	0.785	0.765	41.419	porcine	GU937797.1| Porcine epidemic diarrhea virus isolate SM98
JQ023161.1	0.241	0.212	0.2	0.348	1.033	1.195	0.867	0.83	1.142	1.022	1.359	0.511	1.094	0.896	1.244	0.824	0.821	0.895	0.801	0.752	41.185	porcine	JQ023161.1| Porcine epidemic diarrhea virus strain virulent DR13
JQ023162.1	0.242	0.212	0.201	0.346	1.034	1.214	0.852	0.822	1.126	1.035	1.373	0.52	1.068	0.89	1.239	0.808	0.815	0.896	0.812	0.769	41.263	porcine	JQ023162.1| Porcine epidemic diarrhea virus strain attenuated DR13
JX088695.1	0.239	0.211	0.202	0.348	1.068	1.24	0.829	0.82	1.111	1.061	1.379	0.468	1.105	0.899	1.264	0.81	0.833	0.891	0.807	0.748	41.312	porcine	JX088695.1| Porcine epidemic diarrhea virus strain GD-B
KC109141.1	0.242	0.211	0.201	0.346	1.034	1.214	0.855	0.822	1.12	1.043	1.383	0.512	1.078	0.887	1.248	0.825	0.815	0.91	0.8	0.763	41.239	porcine	KC109141.1| Porcine epidemic diarrhea virus isolate JS2008
KC140102.1	0.241	0.211	0.2	0.348	1.049	1.207	0.848	0.818	1.168	1.021	1.352	0.467	1.095	0.906	1.264	0.77	0.832	0.896	0.823	0.768	41.072	porcine	KC140102.1| Porcine epidemic diarrhea virus strain CH/FJZZ-9/2012
KC189944.1	0.241	0.212	0.201	0.345	1.038	1.224	0.852	0.83	1.12	1.042	1.374	0.526	1.078	0.893	1.243	0.817	0.826	0.896	0.812	0.772	41.335	porcine	KC189944.1| Porcine epidemic diarrhea virus
KC210145.1	0.241	0.211	0.202	0.347	1.045	1.239	0.825	0.799	1.1	1.06	1.392	0.457	1.084	0.885	1.264	0.799	0.836	0.902	0.813	0.759	41.216	porcine	KC210145.1| Porcine epidemic diarrhea virus strain AH2012
KC210147.1	0.24	0.211	0.202	0.347	1.073	1.23	0.828	0.816	1.111	1.06	1.388	0.451	1.104	0.892	1.267	0.813	0.826	0.896	0.807	0.753	41.288	porcine	KC210147.1| Porcine epidemic diarrhea virus strain JS-HZ2012
KF267450.1	0.241	0.211	0.2	0.349	1.059	1.227	0.837	0.818	1.122	1.048	1.396	0.45	1.095	0.886	1.267	0.806	0.819	0.891	0.817	0.75	41.072	porcine	KF267450.1| Porcine epidemic diarrhea virus isolate 13-019349
KF272920.1	0.241	0.211	0.2	0.348	1.064	1.232	0.831	0.818	1.116	1.054	1.391	0.45	1.098	0.889	1.267	0.805	0.824	0.891	0.829	0.756	41.12	porcine	KF272920.1| Porcine epidemic diarrhea virus strain USA/Colorado/2013
KF452322.1	0.241	0.21	0.201	0.348	1.054	1.236	0.831	0.822	1.111	1.056	1.394	0.456	1.093	0.88	1.273	0.808	0.836	0.894	0.815	0.754	41.144	porcine	KF452322.1| Porcine epidemic diarrhea virus strain USA/Iowa/16465/2013
KF452323.1	0.241	0.211	0.201	0.348	1.064	1.226	0.831	0.818	1.111	1.054	1.389	0.448	1.089	0.886	1.267	0.801	0.828	0.891	0.821	0.756	41.144	porcine	KF452323.1| Porcine epidemic diarrhea virus strain USA/Indiana/17846/2013
KF468752.1	0.241	0.211	0.2	0.348	1.064	1.232	0.834	0.818	1.116	1.054	1.401	0.45	1.088	0.886	1.267	0.801	0.828	0.891	0.829	0.758	41.096	porcine	KF468752.1| Porcine epidemic diarrhea virus isolate MN
KF468753.1	0.241	0.211	0.201	0.348	1.064	1.226	0.831	0.818	1.117	1.051	1.385	0.448	1.096	0.889	1.267	0.801	0.824	0.891	0.821	0.754	41.144	porcine	KF468753.1| Porcine epidemic diarrhea virus isolate IA1
KF468754.1	0.241	0.211	0.2	0.348	1.064	1.227	0.834	0.818	1.116	1.054	1.396	0.45	1.091	0.886	1.267	0.805	0.828	0.891	0.823	0.758	41.096	porcine	KF468754.1| Porcine epidemic diarrhea virus isolate IA2
KF650371.1	0.241	0.211	0.2	0.348	1.064	1.232	0.831	0.818	1.116	1.054	1.396	0.45	1.091	0.886	1.267	0.801	0.828	0.891	0.829	0.756	41.12	porcine	KF650371.1| Porcine epidemic diarrhea virus isolate ISU13-19338E-IN-passage3
KF650372.1	0.241	0.211	0.2	0.348	1.068	1.232	0.828	0.818	1.116	1.057	1.396	0.45	1.091	0.886	1.267	0.801	0.824	0.891	0.829	0.756	41.144	porcine	KF650372.1| Porcine epidemic diarrhea virus isolate ISU13-19338E-IN-passage9
KF650373.1	0.241	0.211	0.201	0.348	1.059	1.231	0.831	0.818	1.117	1.051	1.394	0.453	1.089	0.883	1.267	0.801	0.824	0.891	0.821	0.756	41.192	porcine	KF650373.1| Porcine epidemic diarrhea virus isolate ISU13-22038-IA-homogenate
KF650374.1	0.241	0.211	0.201	0.347	1.059	1.231	0.834	0.818	1.122	1.051	1.399	0.453	1.093	0.882	1.271	0.803	0.824	0.891	0.821	0.761	41.216	porcine	KF650374.1| Porcine epidemic diarrhea virus isolate ISU13-22038-IA-passage3
KF650375.1	0.241	0.211	0.201	0.348	1.059	1.226	0.834	0.818	1.122	1.048	1.399	0.453	1.089	0.88	1.267	0.804	0.824	0.891	0.815	0.756	41.192	porcine	KF650375.1| Porcine epidemic diarrhea virus isolate ISU13-22038-IA-passage9
KF761675.1	0.24	0.211	0.201	0.348	1.073	1.231	0.829	0.816	1.128	1.051	1.37	0.448	1.127	0.904	1.267	0.811	0.822	0.896	0.785	0.748	41.192	porcine	KF761675.1| Porcine epidemic diarrhea virus strain CH/YNKM-8/2013
KF840537.1	0.24	0.211	0.202	0.347	1.073	1.235	0.826	0.812	1.111	1.06	1.383	0.451	1.111	0.898	1.264	0.813	0.826	0.896	0.807	0.751	41.288	porcine	KF840537.1| Porcine epidemic diarrhea virus isolate CH/ZJCX-1/2012
KJ020932.1	0.241	0.211	0.2	0.348	1.054	1.222	0.837	0.808	1.162	1.028	1.376	0.461	1.122	0.897	1.26	0.805	0.832	0.902	0.787	0.76	41.096	porcine	KJ020932.1| Porcine epidemic diarrhea virus isolate CHYJ130330
KJ158152.1	0.242	0.211	0.201	0.346	1.034	1.219	0.852	0.826	1.131	1.034	1.373	0.523	1.075	0.89	1.242	0.811	0.815	0.904	0.812	0.769	41.287	porcine	KJ158152.1| Porcine epidemic diarrhea virus strain AH-M
KJ196348.1	0.241	0.21	0.201	0.348	1.064	1.251	0.814	0.807	1.088	1.079	1.375	0.467	1.103	0.897	1.26	0.814	0.836	0.899	0.803	0.748	41.12	porcine	KJ196348.1| Porcine epidemic diarrhea virus strain SHQP/YM/2013
KJ399978.1	0.242	0.211	0.199	0.348	1.066	1.226	0.847	0.84	1.113	1.047	1.411	0.453	1.103	0.878	1.266	0.831	0.806	0.887	0.815	0.748	41.016	porcine	KJ399978.1| Porcine epidemic diarrhea virus strain OH851
KJ408801.1	0.241	0.211	0.201	0.347	1.068	1.236	0.828	0.818	1.111	1.057	1.394	0.448	1.096	0.888	1.267	0.803	0.828	0.891	0.821	0.757	41.192	porcine	KJ408801.1| Porcine epidemic diarrhea virus strain OH1414
KJ584361.1	0.241	0.211	0.201	0.347	1.064	1.231	0.834	0.818	1.111	1.054	1.389	0.453	1.089	0.891	1.264	0.8	0.828	0.891	0.827	0.761	41.168	porcine	KJ584361.1| Porcine epidemic diarrhea virus strain OH15962
KJ623926.1	0.24	0.211	0.2	0.348	1.068	1.232	0.835	0.821	1.116	1.057	1.397	0.444	1.098	0.889	1.273	0.805	0.83	0.891	0.829	0.756	41.144	porcine	KJ623926.1| Porcine epidemic diarrhea virus strain K14JB01
KJ662670.1	0.241	0.211	0.2	0.348	1.064	1.222	0.837	0.818	1.116	1.054	1.396	0.444	1.091	0.886	1.27	0.805	0.828	0.891	0.829	0.758	41.096	porcine	KJ662670.1| Porcine epidemic diarrhea virus isolate KNU-1305
KJ778615.1	0.241	0.211	0.2	0.348	1.064	1.232	0.831	0.818	1.111	1.054	1.391	0.45	1.098	0.889	1.264	0.808	0.824	0.891	0.829	0.756	41.096	porcine	KJ778615.1| Porcine epidemic diarrhea virus isolate NPL-PEDv/2013
KJ778616.1	0.241	0.21	0.2	0.349	1.064	1.232	0.835	0.817	1.128	1.053	1.401	0.458	1.092	0.886	1.266	0.806	0.824	0.894	0.817	0.75	41.048	porcine	KJ778616.1| Porcine epidemic diarrhea virus isolate NPL-PEDv/2013/P10
JQ693049.1	0.296	0.201	0.173	0.331	0.935	1.352	0.875	0.769	1.084	1.154	1.37	0.45	1.036	0.967	1.338	0.667	0.779	0.916	0.83	0.772	37.379	porcine	JQ693049.1| Transmissible gastroenteritis virus isolate 133 spike glycoprotein (S) gene
JQ693050.1	0.295	0.201	0.174	0.33	0.951	1.341	0.875	0.769	1.093	1.156	1.395	0.441	1.027	0.958	1.336	0.678	0.778	0.923	0.829	0.778	37.523	porcine	JQ693050.1| Transmissible gastroenteritis virus isolate DAE spike glycoprotein (S) gene
JQ693051.1	0.294	0.201	0.173	0.332	0.942	1.356	0.886	0.778	1.104	1.134	1.392	0.45	1.033	0.966	1.33	0.669	0.777	0.928	0.83	0.784	37.379	porcine	JQ693051.1| Transmissible gastroenteritis virus isolate KT2 spike glycoprotein (S) gene
JQ693052.1	0.294	0.202	0.173	0.332	0.941	1.352	0.881	0.786	1.092	1.138	1.374	0.467	1.033	0.963	1.327	0.673	0.777	0.919	0.822	0.78	37.471	porcine	JQ693052.1| Transmissible gastroenteritis virus isolate KT3 spike glycoprotein (S) gene
AY335548.1	0.294	0.201	0.175	0.33	0.934	1.345	0.877	0.77	1.124	1.134	1.381	0.464	1.039	0.957	1.338	0.669	0.79	0.933	0.818	0.785	37.609	porcine	AY335548.1| Transmissible gastroenteritis virus spike glycoprotein (S) gene
AY587882.1	0.295	0.2	0.175	0.33	0.935	1.341	0.881	0.772	1.123	1.132	1.367	0.48	1.039	0.966	1.327	0.673	0.787	0.92	0.826	0.785	37.471	porcine	AY587882.1| Transmissible gastroenteritis virus strain HN2002 spike glycoprotein (S) mRNA
DQ001167.1	0.293	0.201	0.174	0.332	0.949	1.326	0.896	0.793	1.118	1.137	1.331	0.5	1.035	0.988	1.323	0.665	0.771	0.894	0.851	0.772	37.494	porcine	DQ001167.1| Transmissible gastroenteritis virus strain TSX spike glycoprotein (S) gene
DQ201447.1	0.295	0.2	0.174	0.331	0.935	1.348	0.878	0.772	1.117	1.136	1.371	0.463	1.046	0.965	1.334	0.671	0.787	0.931	0.828	0.779	37.425	porcine	DQ201447.1| Transmissible gastroenteritis virus strain TS
DQ443743.1	0.295	0.201	0.175	0.33	0.936	1.334	0.88	0.765	1.1	1.146	1.396	0.452	1.013	0.951	1.336	0.674	0.783	0.923	0.835	0.778	37.569	porcine	DQ443743.1| Transmissible gastroenteritis virus strain SC-Y
EU074218.2	0.294	0.2	0.176	0.33	0.939	1.33	0.882	0.771	1.137	1.133	1.352	0.477	1.042	0.972	1.335	0.662	0.791	0.926	0.825	0.78	37.589	porcine	EU074218.2| Transmissible gastroenteritis virus strain attenuated H
HQ462571.1	0.294	0.202	0.174	0.33	0.95	1.355	0.876	0.772	1.087	1.154	1.413	0.439	1.015	0.954	1.337	0.67	0.781	0.914	0.829	0.782	37.569	porcine	HQ462571.1| Transmissible gastroenteritis virus strain WH-1
FJ755618.2	0.294	0.2	0.175	0.33	0.931	1.342	0.885	0.775	1.137	1.13	1.364	0.48	1.048	0.968	1.339	0.669	0.791	0.92	0.826	0.784	37.52	porcine	FJ755618.2| Transmissible gastroenteritis virus strain H16
KC962433.1	0.295	0.202	0.174	0.33	0.947	1.346	0.875	0.769	1.087	1.154	1.409	0.439	1.011	0.951	1.337	0.67	0.778	0.914	0.829	0.782	37.546	porcine	KC962433.1| Transmissible gastroenteritis virus isolate TGEV-HX
JQ065043.1	0.276	0.184	0.234	0.305	1.019	1.228	0.884	0.838	1.182	0.989	1.34	0.467	1.176	0.905	1.378	0.846	0.751	0.951	0.709	0.794	41.868	porcine	JQ065043.1| Porcine coronavirus HKU15 strain HKU15-155
NC_016990.1	0.279	0.183	0.232	0.307	1.018	1.229	0.878	0.849	1.184	0.981	1.331	0.467	1.173	0.899	1.375	0.839	0.749	0.918	0.688	0.786	41.43	porcine	NC_016990.1| Porcine coronavirus HKU15
KJ462462.1	0.279	0.182	0.235	0.304	1.029	1.24	0.874	0.86	1.175	0.991	1.327	0.47	1.174	0.904	1.386	0.832	0.738	0.928	0.712	0.792	41.746	porcine	KJ462462.1| Porcine coronavirus HKU15 strain OH1987
KJ569769.1	0.278	0.183	0.235	0.303	1.027	1.248	0.873	0.864	1.162	1	1.336	0.474	1.17	0.9	1.388	0.835	0.743	0.926	0.712	0.801	41.832	porcine	KJ569769.1| Porcine coronavirus HKU15 strain IN2847
KJ584355.1	0.278	0.183	0.234	0.305	1.022	1.236	0.884	0.858	1.167	0.988	1.338	0.476	1.167	0.901	1.374	0.845	0.743	0.935	0.703	0.79	41.688	porcine	KJ584355.1| Porcine coronavirus HKU15 strain IL2768
KJ584356.1	0.279	0.183	0.234	0.304	1.018	1.249	0.874	0.861	1.16	0.991	1.328	0.469	1.175	0.904	1.384	0.832	0.742	0.926	0.713	0.796	41.688	porcine	KJ584356.1| Porcine coronavirus HKU15 strain SD3424
KJ584357.1	0.278	0.183	0.235	0.304	1.016	1.24	0.88	0.852	1.169	0.991	1.332	0.481	1.166	0.904	1.378	0.836	0.747	0.935	0.702	0.796	41.746	porcine	KJ584357.1| Porcine coronavirus HKU15 strain KY4813
KJ584358.1	0.278	0.183	0.235	0.304	1.022	1.24	0.88	0.858	1.169	0.986	1.332	0.474	1.166	0.904	1.378	0.832	0.743	0.935	0.707	0.799	41.746	porcine	KJ584358.1| Porcine coronavirus HKU15 strain PA3148
KJ584359.1	0.278	0.183	0.235	0.304	1.016	1.235	0.887	0.852	1.162	0.991	1.336	0.481	1.162	0.904	1.373	0.844	0.743	0.935	0.702	0.796	41.717	porcine	KJ584359.1| Porcine coronavirus HKU15 strain NE3579
KJ620016.1	0.279	0.183	0.234	0.304	1.024	1.241	0.877	0.855	1.167	0.991	1.328	0.476	1.171	0.907	1.373	0.836	0.738	0.926	0.713	0.799	41.688	porcine	KJ620016.1| Porcine coronavirus HKU15 strain MI6148
NC_007732.1	0.277	0.197	0.169	0.358	1.018	1.129	0.941	0.792	1.291	1.012	1.235	0.393	1.123	1.016	1.261	0.71	0.795	0.904	0.925	0.725	36.543	porcine	NC_007732.1| Porcine hemagglutinating encephalomyelitis virus
AF481863.1	0.277	0.195	0.169	0.359	1.015	1.129	0.941	0.805	1.289	1.005	1.256	0.397	1.111	0.996	1.263	0.725	0.792	0.909	0.934	0.736	36.42	porcine	AF481863.1| Porcine hemagglutinating encephalomyelitis virus HE glycoprotein, spike glycoprotein (S), 4.9 kDa nonstructural protein (ns4.9), 122.7 kDa nonstructural protein, small membrane protein E (E), matrix glycoprotein (M), phosphorylated nucleocapsid protein N, and N2 (N2) genes
AY078417.1	0.278	0.196	0.17	0.356	1.038	1.129	0.936	0.798	1.312	0.998	1.265	0.363	1.13	1.003	1.264	0.714	0.786	0.906	0.914	0.739	36.593	porcine	AY078417.1| Porcine hemagglutinating encephalomyelitis virus hemagglutinin-esterase protein, spike glycoprotein, 4.9 kDa non-structural protein, 12.7 kDa non-structural protein, small envelope-associated protein, matrix glycoprotein, nucleocapsid protein, and N2 protein genes
EU919227.1	0.276	0.196	0.17	0.357	1.036	1.126	0.942	0.799	1.312	1.002	1.269	0.371	1.131	1.005	1.267	0.724	0.791	0.919	0.906	0.734	36.667	porcine	EU919227.1| Porcine hemagglutinating encephalomyelitis virus strain HEVJT06 truncated spike glycoprotein (S) gene
DQ811785.1	0.295	0.2	0.175	0.331	0.939	1.345	0.874	0.772	1.117	1.136	1.363	0.46	1.048	0.965	1.334	0.667	0.787	0.92	0.818	0.777	37.448	porcine	DQ811785.1| TGEV Miller M6
DQ811786.2	0.296	0.2	0.175	0.33	0.933	1.337	0.879	0.77	1.131	1.13	1.359	0.473	1.044	0.966	1.332	0.665	0.785	0.92	0.811	0.784	37.428	porcine	DQ811786.2| TGEV Miller M60
DQ811787.1	0.294	0.2	0.173	0.333	0.969	1.356	0.863	0.807	1.15	1.126	1.361	0.465	1.07	0.958	1.339	0.663	0.782	0.886	0.783	0.777	37.285	porcine	DQ811787.1| PRCV ISU-1
DQ811788.1	0.294	0.202	0.174	0.33	0.954	1.355	0.873	0.772	1.087	1.157	1.413	0.439	1.015	0.954	1.337	0.67	0.781	0.914	0.821	0.782	37.569	porcine	DQ811788.1| TGEV Purdue P115
AB354579.1	0.279	0.198	0.16	0.364	0.978	1.177	0.924	0.774	1.142	1.065	1.172	0.386	1.154	1.037	1.241	0.739	0.794	0.96	0.926	0.697	35.753	bovine	AB354579.1| Bovine coronavirus genomic RNA, strain: Kakegawa
AF391542.1	0.279	0.198	0.161	0.362	0.978	1.181	0.91	0.766	1.143	1.078	1.175	0.368	1.174	1.029	1.258	0.747	0.81	0.979	0.905	0.696	35.948	bovine	AF391542.1| Bovine coronavirus isolate BCoV-LUN
AY935637.1	0.279	0.198	0.159	0.363	0.982	1.179	0.917	0.774	1.149	1.078	1.179	0.357	1.186	1.031	1.265	0.754	0.81	0.966	0.909	0.694	35.728	bovine	AY935637.1| Bovine coronavirus isolate KWD1 spike glycoprotein precursor (S) gene
AY935638.1	0.279	0.198	0.159	0.364	0.982	1.185	0.91	0.774	1.149	1.075	1.174	0.357	1.187	1.028	1.262	0.748	0.807	0.96	0.909	0.696	35.704	bovine	AY935638.1| Bovine coronavirus isolate KWD2 spike glycoprotein precursor (S) gene
AY935639.1	0.28	0.198	0.159	0.364	0.974	1.175	0.914	0.772	1.141	1.072	1.169	0.349	1.187	1.026	1.262	0.752	0.804	0.96	0.909	0.694	35.63	bovine	AY935639.1| Bovine coronavirus isolate KWD3 spike glycoprotein precursor (S) gene
AY935641.1	0.279	0.199	0.158	0.364	0.982	1.181	0.917	0.77	1.151	1.07	1.181	0.35	1.19	1.033	1.255	0.752	0.807	0.951	0.92	0.692	35.704	bovine	AY935641.1| Bovine coronavirus isolate KWD5 spike glycoprotein precursor (S) gene
AY935642.1	0.279	0.198	0.159	0.364	0.991	1.179	0.91	0.774	1.149	1.075	1.174	0.349	1.187	1.03	1.258	0.748	0.807	0.966	0.909	0.694	35.704	bovine	AY935642.1| Bovine coronavirus isolate KWD6 spike glycoprotein precursor (S) gene
AY935643.1	0.279	0.198	0.161	0.363	0.973	1.197	0.912	0.774	1.15	1.068	1.159	0.406	1.163	1.038	1.245	0.728	0.801	0.966	0.886	0.698	35.875	bovine	AY935643.1| Bovine coronavirus isolate KWD7 spike glycoprotein precursor (S) gene
AY935644.1	0.279	0.198	0.159	0.364	0.973	1.174	0.919	0.774	1.157	1.068	1.168	0.365	1.183	1.03	1.262	0.748	0.81	0.96	0.909	0.696	35.679	bovine	AY935644.1| Bovine coronavirus isolate KWD8 spike glycoprotein precursor (S) gene
AY935646.1	0.279	0.198	0.159	0.363	0.978	1.179	0.92	0.774	1.157	1.068	1.185	0.357	1.186	1.028	1.262	0.754	0.81	0.966	0.919	0.696	35.753	bovine	AY935646.1| Bovine coronavirus isolate KWD10 spike glycoprotein precursor (S) gene
DQ389632.1	0.279	0.197	0.161	0.363	0.987	1.197	0.908	0.769	1.141	1.08	1.17	0.378	1.175	1.038	1.251	0.74	0.801	0.97	0.896	0.699	35.826	bovine	DQ389632.1| Bovine coronavirus isolate KCD1 spike glycoprotein precursor (S) gene
DQ389633.1	0.28	0.197	0.161	0.362	0.979	1.187	0.914	0.771	1.141	1.08	1.15	0.393	1.17	1.044	1.251	0.734	0.801	0.976	0.896	0.696	35.802	bovine	DQ389633.1| Bovine coronavirus isolate KCD2 spike glycoprotein precursor (S) gene
DQ389634.1	0.279	0.197	0.162	0.362	0.978	1.195	0.91	0.778	1.149	1.073	1.163	0.391	1.171	1.033	1.258	0.734	0.804	0.97	0.894	0.703	35.924	bovine	DQ389634.1| Bovine coronavirus isolate KCD3 spike glycoprotein precursor (S) gene
DQ389635.1	0.28	0.197	0.16	0.363	0.988	1.179	0.911	0.767	1.148	1.077	1.157	0.372	1.174	1.041	1.248	0.737	0.804	0.976	0.907	0.699	35.679	bovine	DQ389635.1| Bovine coronavirus isolate KCD4 spike glycoprotein precursor (S) gene
DQ389636.1	0.279	0.197	0.16	0.364	0.992	1.177	0.917	0.76	1.163	1.074	1.166	0.38	1.171	1.047	1.241	0.739	0.804	0.983	0.907	0.696	35.728	bovine	DQ389636.1| Bovine coronavirus isolate KCD5 spike glycoprotein precursor (S) gene
DQ389637.1	0.279	0.198	0.161	0.362	0.982	1.186	0.912	0.766	1.158	1.071	1.165	0.383	1.174	1.041	1.248	0.734	0.804	0.973	0.896	0.701	35.899	bovine	DQ389637.1| Bovine coronavirus isolate KCD6 spike glycoprotein precursor (S) gene
DQ389638.1	0.279	0.198	0.16	0.363	0.978	1.177	0.917	0.766	1.165	1.064	1.166	0.378	1.174	1.038	1.248	0.737	0.813	0.973	0.907	0.699	35.777	bovine	DQ389638.1| Bovine coronavirus isolate KCD7 spike glycoprotein precursor (S) gene
DQ389639.1	0.279	0.198	0.16	0.363	0.978	1.177	0.917	0.761	1.165	1.068	1.161	0.378	1.183	1.043	1.248	0.741	0.81	0.979	0.907	0.696	35.826	bovine	DQ389639.1| Bovine coronavirus isolate KCD8 spike glycoprotein precursor (S) gene
DQ389640.1	0.279	0.198	0.16	0.363	0.982	1.183	0.917	0.766	1.165	1.068	1.172	0.386	1.166	1.04	1.245	0.732	0.81	0.973	0.907	0.699	35.802	bovine	DQ389640.1| Bovine coronavirus isolate KCD9 spike glycoprotein precursor (S) gene
DQ389641.1	0.279	0.198	0.161	0.362	0.978	1.186	0.915	0.761	1.166	1.071	1.17	0.383	1.179	1.041	1.252	0.738	0.807	0.973	0.896	0.698	35.899	bovine	DQ389641.1| Bovine coronavirus isolate KCD10 spike glycoprotein precursor (S) gene
DQ389652.1	0.279	0.198	0.16	0.363	0.978	1.183	0.917	0.766	1.165	1.075	1.161	0.394	1.166	1.043	1.252	0.728	0.807	0.966	0.907	0.694	35.826	bovine	DQ389652.1| Bovine coronavirus isolate KWD11 spike glycoprotein precursor (S) gene
DQ389653.1	0.278	0.198	0.161	0.363	0.981	1.174	0.918	0.764	1.158	1.078	1.158	0.391	1.159	1.044	1.252	0.728	0.813	0.96	0.924	0.698	35.875	bovine	DQ389653.1| Bovine coronavirus isolate KWD12 spike glycoprotein precursor (S) gene
DQ389654.1	0.279	0.198	0.16	0.363	0.978	1.199	0.915	0.774	1.134	1.075	1.161	0.401	1.166	1.043	1.241	0.737	0.804	0.966	0.907	0.696	35.802	bovine	DQ389654.1| Bovine coronavirus isolate KWD13 spike glycoprotein precursor (S) gene
DQ389655.1	0.28	0.198	0.161	0.362	0.97	1.182	0.916	0.767	1.15	1.071	1.177	0.391	1.158	1.03	1.252	0.738	0.801	0.966	0.896	0.698	35.875	bovine	DQ389655.1| Bovine coronavirus isolate KWD14 spike glycoprotein precursor (S) gene
DQ389656.1	0.278	0.2	0.161	0.361	0.989	1.18	0.916	0.783	1.169	1.066	1.152	0.418	1.157	1.042	1.243	0.719	0.807	0.953	0.924	0.703	36.095	bovine	DQ389656.1| Bovine coronavirus isolate KWD15 spike glycoprotein precursor (S) gene
DQ389657.1	0.279	0.199	0.16	0.362	0.973	1.166	0.929	0.766	1.159	1.072	1.166	0.384	1.165	1.043	1.255	0.739	0.801	0.963	0.917	0.69	35.899	bovine	DQ389657.1| Bovine coronavirus isolate KWD16 spike glycoprotein precursor (S) gene
DQ389658.1	0.278	0.199	0.162	0.361	0.972	1.156	0.93	0.791	1.145	1.065	1.134	0.425	1.154	1.04	1.249	0.74	0.807	0.963	0.931	0.692	36.095	bovine	DQ389658.1| Bovine coronavirus isolate KWD17 spike glycoprotein precursor (S) gene
DQ389659.1	0.28	0.197	0.163	0.36	0.984	1.184	0.914	0.771	1.157	1.068	1.151	0.419	1.154	1.045	1.237	0.725	0.801	0.97	0.902	0.705	35.973	bovine	DQ389659.1| Bovine coronavirus isolate KWD18 spike glycoprotein precursor (S) gene
DQ389660.1	0.279	0.198	0.159	0.363	0.978	1.174	0.924	0.77	1.157	1.075	1.163	0.38	1.173	1.043	1.255	0.741	0.81	0.973	0.909	0.692	35.728	bovine	DQ389660.1| Bovine coronavirus isolate KWD19 spike glycoprotein precursor (S) gene
EF193075.1	0.279	0.197	0.16	0.364	0.974	1.172	0.927	0.769	1.148	1.067	1.172	0.388	1.158	1.037	1.244	0.747	0.798	0.964	0.926	0.699	35.679	bovine	EF193075.1| Bovine coronavirus strain V270 spike protein gene
EU401986.1	0.279	0.197	0.16	0.364	0.974	1.194	0.917	0.774	1.14	1.074	1.172	0.396	1.158	1.035	1.248	0.739	0.81	0.976	0.898	0.699	35.704	bovine	EU401986.1| Bovine coronavirus isolate 0502 spike protein (S) gene
EU401988.1	0.279	0.198	0.159	0.364	0.982	1.19	0.922	0.779	1.157	1.062	1.174	0.388	1.161	1.04	1.241	0.731	0.794	0.96	0.938	0.701	35.728	bovine	EU401988.1| Bovine coronavirus isolate SUN5 spike protein (S) gene
EU401989.1	0.279	0.198	0.159	0.363	0.982	1.179	0.927	0.779	1.172	1.064	1.179	0.388	1.16	1.038	1.252	0.733	0.794	0.96	0.938	0.705	35.777	bovine	EU401989.1| Bovine coronavirus strain BC94 spike protein (S) gene
EU814647.1	0.28	0.198	0.16	0.362	0.979	1.195	0.902	0.763	1.157	1.071	1.195	0.347	1.173	1.02	1.262	0.73	0.811	0.979	0.898	0.703	35.802	bovine	EU814647.1| Bovine coronavirus strain 438/06TN S protein (S) gene
EU814648.1	0.279	0.198	0.16	0.362	0.987	1.205	0.9	0.761	1.173	1.071	1.199	0.363	1.182	1.026	1.255	0.734	0.81	0.979	0.878	0.703	35.875	bovine	EU814648.1| Bovine coronavirus strain 438/06TN50 S protein (S) gene
HM573326.1	0.279	0.197	0.16	0.363	0.983	1.199	0.915	0.778	1.14	1.073	1.166	0.372	1.174	1.04	1.254	0.732	0.807	0.976	0.917	0.699	35.728	bovine	HM573326.1| Bovine coronavirus strain Wisent 10/01 spike glycoprotein precursor (S) gene
HM573330.1	0.279	0.197	0.16	0.363	0.983	1.199	0.915	0.778	1.14	1.073	1.166	0.38	1.174	1.04	1.251	0.737	0.807	0.976	0.907	0.699	35.728	bovine	HM573330.1| Bovine coronavirus strain Nyala 10/01 spike glycoprotein precursor (S) gene
KF169908.1	0.278	0.198	0.161	0.364	0.981	1.207	0.903	0.782	1.143	1.055	1.152	0.368	1.197	1.036	1.245	0.734	0.807	0.973	0.886	0.694	35.826	bovine	KF169908.1| Bovine coronavirus isolate SWE/C/92 spike glycoprotein (S) gene
KF169909.1	0.281	0.197	0.159	0.362	0.989	1.204	0.904	0.768	1.147	1.073	1.209	0.351	1.181	1.021	1.251	0.752	0.811	0.989	0.87	0.694	35.655	bovine	KF169909.1| Bovine coronavirus isolate SWE/021 spike glycoprotein (S) gene
KF169910.1	0.281	0.197	0.16	0.362	0.994	1.191	0.904	0.773	1.14	1.073	1.196	0.349	1.173	1.021	1.251	0.747	0.811	0.983	0.869	0.694	35.655	bovine	KF169910.1| Bovine coronavirus isolate SWE/022 spike glycoprotein (S) gene
KF169912.1	0.281	0.197	0.16	0.362	0.989	1.191	0.904	0.768	1.14	1.073	1.196	0.349	1.173	1.021	1.251	0.747	0.811	0.989	0.869	0.694	35.679	bovine	KF169912.1| Bovine coronavirus isolate SWE/024 spike glycoprotein (S) gene
KF169913.1	0.28	0.197	0.159	0.363	1.002	1.18	0.911	0.78	1.171	1.07	1.169	0.382	1.194	1.037	1.244	0.758	0.808	0.97	0.89	0.692	35.679	bovine	KF169913.1| Bovine coronavirus isolate DEN/031 spike glycoprotein (S) gene
KF169914.1	0.28	0.198	0.161	0.362	0.983	1.193	0.902	0.758	1.135	1.078	1.204	0.337	1.17	1.02	1.258	0.742	0.811	0.979	0.886	0.692	35.826	bovine	KF169914.1| Bovine coronavirus isolate DEN/032 spike glycoprotein (S) gene
KF169915.1	0.28	0.198	0.16	0.363	0.992	1.179	0.909	0.78	1.15	1.071	1.173	0.363	1.187	1.027	1.255	0.753	0.804	0.954	0.888	0.686	35.753	bovine	KF169915.1| Bovine coronavirus isolate DEN/033 spike glycoprotein (S) gene
KF169917.1	0.28	0.197	0.159	0.364	0.984	1.186	0.904	0.767	1.163	1.067	1.169	0.359	1.195	1.029	1.251	0.748	0.811	0.983	0.89	0.694	35.606	bovine	KF169917.1| Bovine coronavirus isolate DEN/052 spike glycoprotein (S) gene
KF169918.1	0.281	0.197	0.159	0.363	0.985	1.187	0.903	0.768	1.163	1.07	1.171	0.359	1.199	1.028	1.254	0.75	0.805	0.983	0.88	0.696	35.606	bovine	KF169918.1| Bovine coronavirus isolate DEN/053 spike glycoprotein (S) gene
KF169919.1	0.28	0.197	0.159	0.363	0.988	1.186	0.907	0.771	1.163	1.07	1.169	0.359	1.199	1.032	1.254	0.75	0.811	0.983	0.89	0.696	35.63	bovine	KF169919.1| Bovine coronavirus isolate DEN/054 spike glycoprotein (S) gene
KF169920.1	0.28	0.197	0.159	0.363	0.984	1.18	0.911	0.762	1.139	1.084	1.213	0.351	1.16	1.017	1.258	0.758	0.814	0.989	0.909	0.701	35.679	bovine	KF169920.1| Bovine coronavirus isolate SWE/N/051 spike glycoprotein (S) gene
KF169921.1	0.28	0.198	0.159	0.363	0.979	1.186	0.911	0.763	1.134	1.078	1.213	0.357	1.152	1.017	1.252	0.75	0.814	0.979	0.899	0.701	35.679	bovine	KF169921.1| Bovine coronavirus isolate SWE/N/052 spike glycoprotein (S) gene
KF169922.1	0.28	0.199	0.156	0.365	0.987	1.158	0.911	0.763	1.173	1.074	1.186	0.37	1.159	1.021	1.245	0.743	0.814	0.957	0.934	0.703	35.508	bovine	KF169922.1| Bovine coronavirus isolate SWE/AC/061 spike glycoprotein (S) gene
KF169923.1	0.281	0.198	0.159	0.363	0.984	1.176	0.911	0.76	1.126	1.092	1.22	0.349	1.148	1.014	1.258	0.758	0.808	0.973	0.89	0.692	35.655	bovine	KF169923.1| Bovine coronavirus isolate SWE/M/063* spike glycoprotein (S) gene
KF169924.1	0.281	0.198	0.156	0.365	0.98	1.177	0.908	0.751	1.147	1.092	1.216	0.348	1.163	1.015	1.258	0.76	0.808	0.966	0.904	0.697	35.411	bovine	KF169924.1| Bovine coronavirus isolate SWE/M/064* spike glycoprotein (S) gene
KF169925.1	0.28	0.198	0.16	0.361	0.988	1.2	0.907	0.767	1.119	1.094	1.228	0.347	1.155	1.016	1.265	0.753	0.808	0.973	0.907	0.698	35.85	bovine	KF169925.1| Bovine coronavirus isolate SWE/Z/071 spike glycoprotein (S) gene
KF169926.1	0.28	0.198	0.16	0.362	0.979	1.2	0.907	0.763	1.119	1.088	1.228	0.347	1.148	1.013	1.262	0.747	0.811	0.979	0.898	0.698	35.777	bovine	KF169926.1| Bovine coronavirus isolate SWE/C/072 spike glycoprotein (S) gene
KF169929.1	0.281	0.198	0.16	0.362	0.98	1.191	0.901	0.76	1.103	1.095	1.207	0.347	1.161	1.014	1.258	0.76	0.811	0.973	0.898	0.694	35.753	bovine	KF169929.1| Bovine coronavirus isolate SWE/I/075 spike glycoprotein (S) gene
KF169930.1	0.28	0.198	0.159	0.363	0.983	1.186	0.907	0.767	1.126	1.088	1.208	0.349	1.156	1.015	1.262	0.75	0.814	0.979	0.89	0.696	35.704	bovine	KF169930.1| Bovine coronavirus isolate SWE/C/076 spike glycoprotein (S) gene
KF169931.1	0.28	0.198	0.159	0.363	0.974	1.202	0.907	0.758	1.118	1.088	1.224	0.357	1.148	1.015	1.255	0.75	0.814	0.979	0.89	0.698	35.679	bovine	KF169931.1| Bovine coronavirus isolate SWE/AC/081 spike glycoprotein (S) gene
KF169932.1	0.28	0.198	0.158	0.364	0.974	1.205	0.907	0.758	1.125	1.085	1.232	0.352	1.148	1.012	1.255	0.748	0.814	0.979	0.901	0.696	35.63	bovine	KF169932.1| Bovine coronavirus isolate SWE/C/082 spike glycoprotein (S) gene
KF169933.1	0.28	0.198	0.16	0.362	0.979	1.2	0.907	0.763	1.157	1.071	1.217	0.347	1.156	1.018	1.262	0.726	0.814	0.979	0.917	0.699	35.802	bovine	KF169933.1| Bovine coronavirus isolate SWE/I/083 spike glycoprotein (S) gene
KF169934.1	0.281	0.197	0.159	0.363	0.98	1.198	0.903	0.759	1.108	1.101	1.215	0.351	1.148	1.016	1.261	0.75	0.814	0.976	0.909	0.698	35.582	bovine	KF169934.1| Bovine coronavirus isolate SWE/P/091 spike glycoprotein (S) gene
KF169936.1	0.281	0.198	0.159	0.363	0.984	1.198	0.899	0.756	1.118	1.092	1.226	0.334	1.148	1.011	1.258	0.741	0.808	0.973	0.909	0.698	35.679	bovine	KF169936.1| Bovine coronavirus isolate SWE/U/093* spike glycoprotein (S) gene
KF169937.1	0.28	0.198	0.158	0.364	0.988	1.188	0.899	0.758	1.133	1.089	1.21	0.328	1.16	1.014	1.262	0.74	0.814	0.985	0.93	0.697	35.655	bovine	KF169937.1| Bovine coronavirus isolate SWE/M/101 spike glycoprotein (S) gene
KF169938.1	0.28	0.198	0.159	0.363	0.983	1.191	0.899	0.763	1.118	1.092	1.208	0.318	1.16	1.012	1.272	0.737	0.814	0.985	0.928	0.701	35.704	bovine	KF169938.1| Bovine coronavirus isolate SWE/M/102 spike glycoprotein (S) gene
KF169939.1	0.28	0.197	0.159	0.364	0.97	1.18	0.909	0.758	1.139	1.087	1.197	0.351	1.161	1.017	1.268	0.748	0.817	0.983	0.909	0.696	35.63	bovine	KF169939.1| Bovine coronavirus isolate SWE/Y/103 spike glycoprotein (S) gene
KF169940.1	0.28	0.197	0.159	0.364	0.97	1.175	0.909	0.758	1.139	1.087	1.191	0.351	1.161	1.017	1.268	0.748	0.82	0.983	0.919	0.696	35.63	bovine	KF169940.1| Bovine coronavirus isolate SWE/P/104 spike glycoprotein (S) gene
NC_003045.1	0.279	0.198	0.161	0.363	0.969	1.181	0.915	0.757	1.158	1.068	1.186	0.368	1.159	1.028	1.255	0.732	0.813	0.973	0.915	0.701	35.85	bovine	NC_003045.1| Bovine coronavirus
DQ811784.2	0.278	0.197	0.161	0.364	0.964	1.185	0.918	0.763	1.171	1.06	1.174	0.362	1.18	1.031	1.265	0.734	0.813	0.983	0.905	0.696	35.826	bovine	DQ811784.2| Bovine coronavirus DB2
EF424615.1	0.279	0.198	0.161	0.362	0.978	1.175	0.917	0.77	1.158	1.067	1.181	0.36	1.162	1.029	1.262	0.73	0.813	0.966	0.915	0.701	35.875	bovine	EF424615.1| Bovine coronavirus E-AH65
EF424616.1	0.279	0.199	0.161	0.361	0.991	1.175	0.91	0.757	1.144	1.079	1.203	0.351	1.161	1.027	1.252	0.744	0.81	0.963	0.905	0.703	35.948	bovine	EF424616.1| Bovine coronavirus E-AH65-TC
EF424617.1	0.279	0.199	0.161	0.361	0.991	1.175	0.908	0.757	1.144	1.079	1.203	0.351	1.165	1.024	1.252	0.749	0.81	0.963	0.905	0.703	35.973	bovine	EF424617.1| Bovine coronavirus R-AH65
EF424620.1	0.279	0.198	0.161	0.362	0.973	1.181	0.915	0.766	1.15	1.067	1.192	0.345	1.17	1.024	1.265	0.738	0.816	0.973	0.915	0.699	35.899	bovine	EF424620.1| Bovine coronavirus R-AH187
U00735.2	0.279	0.197	0.159	0.365	0.978	1.179	0.922	0.769	1.147	1.067	1.168	0.382	1.162	1.039	1.241	0.741	0.801	0.964	0.938	0.695	35.606	bovine	U00735.2|BCU00735 Bovine coronavirus strain Mebus
M64667.1	0.279	0.197	0.16	0.364	0.974	1.166	0.929	0.769	1.163	1.064	1.166	0.38	1.158	1.04	1.251	0.734	0.804	0.97	0.936	0.696	35.704	bovine	M64667.1|COBSA Bovine coronavirus spike glycoprotein (S) gene
M64668.1	0.279	0.197	0.16	0.364	0.983	1.172	0.924	0.774	1.156	1.067	1.177	0.372	1.158	1.035	1.251	0.739	0.804	0.964	0.926	0.697	35.704	bovine	M64668.1|COBSB Bovine coronavirus spike glycoprotein (S) gene
D00662.1	0.279	0.197	0.159	0.365	0.983	1.174	0.919	0.769	1.147	1.071	1.168	0.382	1.154	1.037	1.241	0.737	0.804	0.964	0.938	0.695	35.606	bovine	D00662.1|COBSQUE Bovine coronavirus gene for S peplomer polypeptide precursor
D00731.1	0.28	0.196	0.162	0.362	0.953	1.164	0.931	0.771	1.186	1.054	1.169	0.4	1.159	1.027	1.264	0.738	0.814	0.967	0.913	0.69	35.826	bovine	D00731.1|BECS Bovine enteric coronavirus gene for spike glycoprotein precursor
KF169935.1	0.28	0.198	0.157	0.365	0.988	1.179	0.914	0.763	1.124	1.082	1.218	0.346	1.143	1.019	1.245	0.751	0.811	0.979	0.932	0.701	35.484	bovine	KF169935.1| Bovine coronavirus isolate SWE/C/092 spike glycoprotein (S) gene
EF065514.1	0.253	0.221	0.186	0.341	1.056	1.277	0.897	0.668	1.182	1.172	1.188	0.706	0.981	1.196	1.144	0.606	0.739	0.824	0.937	0.719	40.648	bat	EF065514.1| Bat coronavirus HKU9-2
EF065515.1	0.252	0.223	0.187	0.337	0.962	1.181	1.011	0.687	1.385	1.104	1.265	0.667	0.992	1.147	1.296	0.579	0.757	0.797	0.901	0.691	41.076	bat	EF065515.1| Bat coronavirus HKU9-3
EF065516.1	0.258	0.205	0.196	0.341	0.976	1.279	0.917	0.728	1.297	1.053	1.29	0.606	1.105	1.06	1.263	0.698	0.787	0.86	0.77	0.712	40.115	bat	EF065516.1| Bat coronavirus HKU9-4
EF203065.1	0.244	0.228	0.169	0.359	1.003	1.21	0.904	0.839	1.265	1.057	1.282	0.491	1.09	0.974	1.31	0.647	0.818	0.784	0.91	0.738	39.681	bat	EF203065.1| Bat coronavirus HKU2 strain HKU2/HK/46/2006
EF203067.1	0.244	0.228	0.169	0.359	1.003	1.21	0.904	0.839	1.265	1.057	1.289	0.491	1.086	0.971	1.31	0.647	0.818	0.784	0.91	0.74	39.681	bat	EF203067.1| Bat coronavirus HKU2 strain HKU2/HK/33/2006
EF434381.1	0.285	0.201	0.17	0.344	1.043	1.253	0.785	0.814	1.151	1.18	1.469	0.426	1.03	0.812	1.349	0.785	0.849	0.799	0.739	0.8	37.121	bat	EF434381.1| Bat coronavirus Shandong/977/2006 spike protein (S) gene
FJ588692.1	0.287	0.19	0.209	0.314	0.965	1.132	0.831	0.93	1.176	0.954	1.276	0.48	1.178	0.757	1.386	0.888	0.834	0.892	0.738	0.801	39.855	bat	FJ588692.1| Bat SARS Cov Rs806/2006 spike protein gene
DQ022305.2	0.287	0.192	0.204	0.317	0.969	1.136	0.837	0.944	1.171	0.956	1.278	0.445	1.215	0.761	1.401	0.904	0.824	0.888	0.696	0.779	39.608	bat	DQ022305.2| Bat SARS coronavirus HKU3-1
DQ084199.1	0.287	0.192	0.204	0.318	0.969	1.132	0.835	0.94	1.178	0.953	1.274	0.445	1.203	0.761	1.397	0.889	0.824	0.888	0.703	0.783	39.555	bat	DQ084199.1| bat SARS coronavirus HKU3-2
GQ153539.1	0.287	0.191	0.205	0.317	0.969	1.131	0.837	0.94	1.178	0.961	1.267	0.445	1.214	0.767	1.409	0.896	0.824	0.897	0.696	0.779	39.608	bat	GQ153539.1| Bat SARS coronavirus HKU3-4
GQ153540.1	0.287	0.191	0.204	0.318	0.969	1.132	0.838	0.94	1.177	0.958	1.274	0.447	1.212	0.764	1.4	0.901	0.824	0.897	0.703	0.78	39.555	bat	GQ153540.1| Bat SARS coronavirus HKU3-5
GQ153541.1	0.287	0.191	0.204	0.317	0.969	1.132	0.84	0.94	1.184	0.961	1.274	0.447	1.215	0.767	1.409	0.9	0.824	0.897	0.703	0.782	39.582	bat	GQ153541.1| Bat SARS coronavirus HKU3-6
GQ153542.1	0.282	0.196	0.206	0.316	1.034	1.117	0.837	0.966	1.156	0.961	1.302	0.478	1.158	0.759	1.343	0.902	0.816	0.866	0.727	0.806	40.172	bat	GQ153542.1| Bat SARS coronavirus HKU3-7
GQ153543.1	0.282	0.196	0.206	0.316	1.029	1.117	0.84	0.966	1.156	0.961	1.307	0.472	1.158	0.756	1.351	0.902	0.816	0.859	0.727	0.806	40.145	bat	GQ153543.1| Bat SARS coronavirus HKU3-8
GQ153546.1	0.287	0.191	0.204	0.318	0.969	1.132	0.838	0.94	1.177	0.958	1.274	0.441	1.207	0.764	1.404	0.893	0.824	0.897	0.703	0.785	39.501	bat	GQ153546.1| Bat SARS coronavirus HKU3-11
GQ153547.1	0.289	0.19	0.204	0.317	0.972	1.119	0.843	0.943	1.183	0.958	1.279	0.436	1.199	0.758	1.412	0.896	0.822	0.899	0.709	0.787	39.474	bat	GQ153547.1| Bat SARS coronavirus HKU3-12
GQ153548.1	0.287	0.191	0.203	0.319	0.969	1.128	0.841	0.944	1.183	0.955	1.271	0.443	1.21	0.765	1.404	0.895	0.824	0.897	0.71	0.78	39.474	bat	GQ153548.1| Bat SARS coronavirus HKU3-13
HM211098.1	0.252	0.224	0.187	0.337	0.963	1.17	1.008	0.679	1.391	1.102	1.254	0.671	0.996	1.15	1.29	0.579	0.757	0.79	0.893	0.691	41.102	bat	HM211098.1| Bat coronavirus HKU9-5-1
HM211099.1	0.261	0.211	0.188	0.341	1.045	1.252	0.904	0.685	1.247	1.132	1.284	0.584	1.011	1.108	1.223	0.625	0.726	0.818	0.876	0.734	39.839	bat	HM211099.1| Bat coronavirus HKU9-5-2
HM211100.1	0.252	0.224	0.187	0.337	0.963	1.176	1.005	0.679	1.391	1.102	1.259	0.671	0.996	1.147	1.29	0.579	0.757	0.79	0.893	0.691	41.129	bat	HM211100.1| Bat coronavirus HKU9-10-1
HM211101.1	0.262	0.209	0.187	0.342	1.05	1.259	0.898	0.684	1.212	1.154	1.286	0.553	1.005	1.107	1.234	0.623	0.732	0.84	0.908	0.737	39.63	bat	HM211101.1| Bat coronavirus HKU9-10-2
JQ989266.1	0.278	0.188	0.174	0.36	0.83	1.3	0.825	0.807	1.236	1.06	1.29	0.415	1.165	0.843	1.439	0.728	0.913	0.851	0.782	0.752	36.193	bat	JQ989266.1| Hipposideros bat coronavirus HKU10 isolate TT3A
JQ989267.1	0.278	0.188	0.174	0.36	0.83	1.3	0.825	0.807	1.236	1.06	1.295	0.415	1.165	0.84	1.439	0.732	0.913	0.851	0.782	0.75	36.218	bat	JQ989267.1| Hipposideros bat coronavirus HKU10 isolate SL12A
JQ989268.1	0.278	0.188	0.174	0.36	0.84	1.295	0.823	0.807	1.244	1.06	1.29	0.422	1.169	0.843	1.432	0.736	0.909	0.851	0.774	0.75	36.243	bat	JQ989268.1| Hipposideros bat coronavirus HKU10 isolate TLC1310A
JQ989269.1	0.278	0.188	0.175	0.359	0.83	1.298	0.825	0.812	1.229	1.067	1.282	0.427	1.166	0.843	1.443	0.734	0.913	0.851	0.765	0.748	36.292	bat	JQ989269.1| Hipposideros bat coronavirus HKU10 isolate LSH5A
JQ989270.1	0.264	0.204	0.171	0.361	0.844	1.504	0.764	0.72	1.005	1.248	1.494	0.489	0.976	0.84	1.402	0.676	0.9	0.855	0.853	0.771	37.506	bat	JQ989270.1| Rousettus bat coronavirus HKU10 isolate 183A
JQ989271.1	0.261	0.206	0.173	0.36	0.831	1.504	0.765	0.698	1.026	1.236	1.504	0.52	0.952	0.841	1.382	0.662	0.914	0.873	0.85	0.781	37.901	bat	JQ989271.1| Rousettus bat coronavirus HKU10 isolate 175A
JQ989272.1	0.276	0.188	0.175	0.36	0.833	1.304	0.813	0.823	1.179	1.084	1.309	0.458	1.113	0.815	1.427	0.741	0.901	0.859	0.806	0.766	36.346	bat	JQ989272.1| Hipposideros bat coronavirus HKU10 isolate TLC1343A
JQ989273.1	0.276	0.189	0.175	0.36	0.829	1.304	0.813	0.819	1.172	1.078	1.309	0.455	1.113	0.815	1.419	0.741	0.901	0.857	0.798	0.766	36.346	bat	JQ989273.1| Hipposideros bat coronavirus HKU10 isolate TLC1347A
NC_009019.1	0.266	0.191	0.175	0.368	1.004	1.196	0.886	0.868	1.062	1.066	1.202	0.376	1.19	0.954	1.294	0.838	0.815	0.919	0.877	0.733	36.635	bat	NC_009019.1| Bat coronavirus HKU4-1
EF065506.1	0.266	0.192	0.175	0.367	0.999	1.202	0.886	0.864	1.063	1.063	1.202	0.374	1.197	0.957	1.294	0.836	0.815	0.909	0.877	0.735	36.684	bat	EF065506.1| Bat coronavirus HKU4-2
EF065507.1	0.266	0.192	0.175	0.368	0.999	1.196	0.884	0.859	1.063	1.064	1.202	0.374	1.19	0.954	1.29	0.834	0.815	0.909	0.877	0.733	36.659	bat	EF065507.1| Bat coronavirus HKU4-3
EF065508.1	0.266	0.192	0.174	0.368	0.999	1.166	0.906	0.849	1.07	1.05	1.203	0.354	1.178	0.967	1.28	0.831	0.811	0.936	0.92	0.737	36.561	bat	EF065508.1| Bat coronavirus HKU4-4
KC522049.1	0.267	0.191	0.173	0.369	0.991	1.163	0.9	0.846	1.074	1.059	1.195	0.321	1.224	0.96	1.308	0.857	0.816	0.939	0.881	0.717	36.462	bat	KC522049.1| Tylonycteris bat coronavirus HKU4 isolate 2S spike glycoprotein gene
KC522050.1	0.266	0.192	0.175	0.367	0.999	1.191	0.886	0.864	1.063	1.056	1.196	0.381	1.189	0.954	1.283	0.836	0.818	0.922	0.893	0.737	36.709	bat	KC522050.1| Tylonycteris bat coronavirus HKU4 isolate 3S spike glycoprotein gene
KC522057.1	0.266	0.192	0.175	0.367	0.999	1.191	0.886	0.869	1.049	1.06	1.191	0.374	1.189	0.954	1.287	0.836	0.822	0.916	0.893	0.739	36.635	bat	KC522057.1| Tylonycteris bat coronavirus HKU4 isolate 10S spike glycoprotein gene
KC522061.1	0.266	0.191	0.175	0.368	0.989	1.191	0.896	0.873	1.069	1.052	1.186	0.383	1.186	0.959	1.294	0.827	0.815	0.925	0.901	0.735	36.61	bat	KC522061.1| Tylonycteris bat coronavirus HKU4 isolate 15S spike glycoprotein gene
KC522090.1	0.271	0.193	0.222	0.314	0.872	1.114	0.901	0.895	1.145	0.956	1.27	0.552	1.167	0.776	1.395	0.937	0.896	0.959	0.73	0.777	41.488	bat	KC522090.1| Pipistrellus bat coronavirus HKU5 isolate 16S spike glycoprotein gene
KC522091.1	0.268	0.194	0.221	0.317	0.939	1.102	0.889	0.892	1.064	1.013	1.263	0.498	1.124	0.806	1.368	0.914	0.885	0.952	0.799	0.769	41.526	bat	KC522091.1| Pipistrellus bat coronavirus HKU5 isolate 17S spike glycoprotein gene
KC522092.1	0.273	0.191	0.222	0.314	0.95	1.109	0.899	0.87	1.105	1.031	1.308	0.509	1.13	0.807	1.383	0.94	0.849	0.915	0.707	0.766	41.231	bat	KC522092.1| Pipistrellus bat coronavirus HKU5 isolate 18S spike glycoprotein gene
KC522093.1	0.272	0.195	0.222	0.311	0.956	1.126	0.885	0.859	1.109	1.052	1.285	0.54	1.127	0.833	1.372	0.909	0.859	0.894	0.754	0.774	41.679	bat	KC522093.1| Pipistrellus bat coronavirus HKU5 isolate 19S spike glycoprotein gene
KC522094.1	0.273	0.191	0.222	0.315	0.95	1.105	0.899	0.87	1.105	1.032	1.299	0.521	1.126	0.81	1.374	0.94	0.846	0.915	0.707	0.759	41.256	bat	KC522094.1| Pipistrellus bat coronavirus HKU5 isolate 20S spike glycoprotein gene
KC522095.1	0.271	0.193	0.223	0.313	0.909	1.137	0.885	0.871	1.076	1.052	1.292	0.566	1.132	0.798	1.382	0.953	0.868	0.912	0.728	0.774	41.63	bat	KC522095.1| Pipistrellus bat coronavirus HKU5 isolate 21S spike glycoprotein gene
KC522096.1	0.272	0.192	0.223	0.313	0.924	1.129	0.888	0.877	1.075	1.033	1.291	0.506	1.164	0.801	1.397	0.956	0.859	0.922	0.728	0.764	41.433	bat	KC522096.1| Pipistrellus bat coronavirus HKU5 isolate 22S spike glycoprotein gene
KC522097.1	0.269	0.193	0.226	0.312	0.908	1.131	0.881	0.889	1.058	1.019	1.264	0.54	1.132	0.796	1.378	0.926	0.886	0.949	0.759	0.777	41.9	bat	KC522097.1| Pipistrellus bat coronavirus HKU5 isolate 24S spike glycoprotein gene
KC522098.1	0.271	0.193	0.222	0.314	0.92	1.118	0.909	0.925	1.083	0.976	1.269	0.504	1.173	0.799	1.39	0.947	0.842	0.943	0.712	0.755	41.483	bat	KC522098.1| Pipistrellus bat coronavirus HKU5 isolate 26S spike glycoprotein gene
KC522099.1	0.27	0.193	0.222	0.314	0.923	1.122	0.912	0.928	1.083	0.976	1.274	0.504	1.173	0.802	1.39	0.947	0.845	0.949	0.712	0.755	41.507	bat	KC522099.1| Pipistrellus bat coronavirus HKU5 isolate 27S spike glycoprotein gene
KC522100.1	0.271	0.193	0.222	0.315	0.915	1.122	0.906	0.925	1.083	0.969	1.265	0.504	1.176	0.8	1.385	0.944	0.842	0.943	0.712	0.75	41.458	bat	KC522100.1| Pipistrellus bat coronavirus HKU5 isolate 28S spike glycoprotein gene
KC522101.1	0.271	0.193	0.224	0.312	0.927	1.083	0.912	0.871	1.156	1.006	1.318	0.53	1.113	0.778	1.407	0.93	0.848	0.912	0.751	0.792	41.753	bat	KC522101.1| Pipistrellus bat coronavirus HKU5 isolate 30S spike glycoprotein gene
KC522102.1	0.269	0.196	0.221	0.314	0.933	1.105	0.894	0.821	1.113	1.056	1.279	0.528	1.145	0.842	1.371	0.929	0.86	0.91	0.741	0.761	41.648	bat	KC522102.1| Pipistrellus bat coronavirus HKU5 isolate 31S spike glycoprotein gene
KC522103.1	0.27	0.193	0.22	0.317	0.926	1.111	0.898	0.874	1.154	0.982	1.277	0.481	1.155	0.814	1.405	0.886	0.868	0.919	0.768	0.765	41.285	bat	KC522103.1| Pipistrellus bat coronavirus HKU5 isolate 32S spike glycoprotein gene
KC522104.1	0.27	0.195	0.218	0.317	0.964	1.137	0.859	0.861	1.102	1.055	1.32	0.496	1.149	0.796	1.384	0.933	0.868	0.896	0.712	0.773	41.348	bat	KC522104.1| Pipistrellus bat coronavirus HKU5 isolate 33S spike glycoprotein gene
EF065510.1	0.273	0.191	0.222	0.314	0.909	1.118	0.902	0.899	1.135	0.974	1.3	0.51	1.145	0.779	1.408	0.923	0.863	0.935	0.732	0.777	41.262	bat	EF065510.1| Bat coronavirus HKU5-2
EF065512.1	0.273	0.191	0.222	0.314	0.909	1.118	0.902	0.899	1.141	0.974	1.3	0.515	1.141	0.779	1.408	0.919	0.863	0.935	0.732	0.777	41.286	bat	EF065512.1| Bat coronavirus HKU5-5
NC_009020.1	0.273	0.192	0.223	0.311	0.893	1.125	0.891	0.884	1.111	1.003	1.271	0.553	1.183	0.792	1.395	0.966	0.886	0.943	0.719	0.769	41.562	bat	NC_009020.1| Bat coronavirus HKU5-1
NC_009021.1	0.243	0.214	0.187	0.356	0.92	1.197	0.992	0.659	1.3	1.098	1.093	0.778	1.041	1.203	1.195	0.656	0.771	0.811	0.897	0.71	40.105	bat	NC_009021.1| Bat coronavirus HKU9-1
NC_009988.1	0.243	0.23	0.169	0.358	0.972	1.208	0.91	0.845	1.261	1.058	1.273	0.562	1.069	0.961	1.302	0.664	0.825	0.765	0.9	0.733	39.888	bat	NC_009988.1| Bat coronavirus HKU2
NC_010436.1	0.27	0.198	0.17	0.361	1.017	1.321	0.775	0.805	1.272	1.067	1.305	0.343	1.227	0.898	1.346	0.706	0.901	0.877	0.757	0.766	36.821	bat	NC_010436.1| Bat coronavirus 1B
NC_010437.1	0.266	0.202	0.172	0.36	0.911	1.356	0.815	0.861	1.13	1.113	1.377	0.37	1.166	0.832	1.439	0.755	0.894	0.814	0.737	0.75	37.33	bat	NC_010437.1| Bat coronavirus 1A
NC_010438.1	0.235	0.216	0.197	0.352	0.94	1.089	0.961	0.821	1.253	1.01	1.377	0.433	1.09	0.873	1.389	0.779	0.895	0.841	0.868	0.755	41.255	bat	NC_010438.1| Bat coronavirus HKU8
NC_014470.1	0.271	0.195	0.203	0.331	1.017	1.279	0.791	0.926	1.136	0.992	1.347	0.441	1.134	0.802	1.345	0.78	0.807	0.905	0.764	0.821	39.735	bat	NC_014470.1| Bat coronavirus BM48-31/BGR/2008
NC_022103.1	0.24	0.214	0.194	0.351	0.856	1.322	0.902	0.766	1.183	1.057	1.448	0.488	1.04	0.887	1.379	0.703	0.861	0.901	0.85	0.755	40.83	bat	NC_022103.1| Bat coronavirus CDPHE15/USA/2006
DQ648794.1	0.266	0.192	0.18	0.362	0.995	1.149	0.91	0.865	1.121	1.03	1.18	0.336	1.204	0.964	1.324	0.811	0.823	0.937	0.914	0.723	37.232	bat	DQ648794.1| Bat coronavirus (BtCoV/133/2005)
DQ648856.1	0.284	0.188	0.209	0.319	1.066	1.131	0.806	0.905	1.08	1.052	1.343	0.403	1.103	0.762	1.352	0.894	0.805	0.881	0.787	0.797	39.694	bat	DQ648856.1| Bat coronavirus (BtCoV/273/2005)
DQ648857.1	0.296	0.188	0.204	0.312	0.946	1.129	0.843	0.955	1.134	0.961	1.374	0.336	1.164	0.677	1.492	0.915	0.827	0.889	0.71	0.803	39.157	bat	DQ648857.1| Bat coronavirus (BtCoV/279/2005)
FJ588686.1	0.287	0.193	0.204	0.316	0.906	1.082	0.906	0.94	1.214	0.916	1.366	0.436	1.145	0.702	1.448	0.929	0.821	0.886	0.703	0.809	39.64	bat	FJ588686.1| Bat SARS CoV Rs672/2006
JX993987.1	0.287	0.193	0.207	0.313	0.98	1.113	0.843	0.902	1.237	0.965	1.397	0.437	1.149	0.703	1.423	0.916	0.848	0.866	0.665	0.815	39.968	bat	JX993987.1| Bat coronavirus Rp/Shaanxi2011
JX993988.1	0.282	0.191	0.208	0.319	1.007	1.08	0.842	0.937	1.169	0.978	1.355	0.466	1.121	0.704	1.375	0.943	0.834	0.876	0.714	0.802	39.909	bat	JX993988.1| Bat coronavirus Cp/Yunnan2011
KF569996.1	0.279	0.187	0.204	0.33	0.943	1.065	0.885	1.014	1.151	0.901	1.283	0.402	1.148	0.71	1.424	0.908	0.86	0.916	0.782	0.792	39.127	bat	KF569996.1| Rhinolophus affinis coronavirus isolate LYRa11
NC_009657.1	0.263	0.215	0.201	0.321	0.958	1.365	0.8	0.731	1.052	1.166	1.499	0.517	0.987	0.869	1.313	0.738	0.847	0.883	0.782	0.807	41.618	bat	NC_009657.1| Scotophilus bat coronavirus 512
KJ473821.1	0.243	0.218	0.221	0.318	1.042	1.089	0.877	0.904	1.235	0.956	1.267	0.544	1.18	0.848	1.331	0.843	0.875	0.785	0.748	0.755	43.89	bat	KJ473821.1| BtVs-BetaCoV/SC2013
DQ071615.1	0.29	0.19	0.207	0.313	0.965	1.158	0.807	0.931	1.201	0.957	1.319	0.423	1.231	0.722	1.44	0.907	0.849	0.87	0.645	0.786	39.694	bat	DQ071615.1| Bat SARS coronavirus Rp3
DQ412042.1	0.284	0.188	0.21	0.318	1.066	1.13	0.809	0.905	1.068	1.06	1.346	0.401	1.093	0.761	1.356	0.892	0.805	0.881	0.791	0.796	39.748	bat	DQ412042.1| Bat SARS coronavirus Rf1
DQ412043.1	0.297	0.188	0.205	0.31	0.957	1.12	0.84	0.957	1.142	0.958	1.371	0.341	1.166	0.674	1.488	0.921	0.825	0.889	0.709	0.805	39.291	bat	DQ412043.1| Bat SARS coronavirus Rm1
AB008940.1	0.272	0.219	0.184	0.325	1.003	0.989	1.006	0.802	1.277	1.029	1.248	0.614	1.012	0.995	1.236	0.782	0.808	0.853	0.912	0.735	40.265	murine	AB008940.1| Murine hepatitis virus gene for spike glycoprotein
AB551247.1	0.263	0.22	0.191	0.326	0.944	0.967	1.015	0.823	1.254	1.055	1.131	0.702	1.01	1.001	1.281	0.769	0.849	0.814	0.994	0.721	41.141	murine	AB551247.1| Murine hepatitis virus RNA, strain: MHV-MI
AB593383.1	0.271	0.219	0.184	0.326	0.998	0.997	1.003	0.808	1.282	1.022	1.237	0.638	1.016	0.995	1.228	0.784	0.813	0.847	0.911	0.732	40.308	murine	AB593383.1| Murine hepatitis virus S gene for spike protein
AF190406.1	0.27	0.219	0.186	0.325	0.994	0.98	0.985	0.778	1.286	1.032	1.214	0.601	1.037	0.996	1.245	0.769	0.843	0.868	0.892	0.744	40.529	murine	AF190406.1| Murine hepatitis virus strain TY spike protein gene
AY497328.1	0.267	0.219	0.183	0.331	1.024	1.02	0.974	0.826	1.293	1.031	1.2	0.546	1.03	1.005	1.284	0.681	0.83	0.834	1.022	0.742	40.252	murine	AY497328.1| Murine hepatitis virus spike glycoprotein precursor (S) mRNA
AY497329.1	0.266	0.22	0.183	0.33	1.02	1.02	0.972	0.823	1.29	1.033	1.191	0.555	1.034	1.009	1.282	0.681	0.84	0.84	1.019	0.746	40.331	murine	AY497329.1| Murine hepatitis virus MHV/pi23 spike glycoprotein precursor (S) mRNA
AY497330.1	0.266	0.22	0.183	0.331	1.018	1.018	0.969	0.83	1.312	1.017	1.198	0.553	1.05	0.995	1.286	0.69	0.838	0.827	0.979	0.747	40.29	murine	AY497330.1| Murine hepatitis virus MHV/pi600 spike glycoprotein precursor (S) mRNA
AY497331.1	0.266	0.22	0.182	0.331	1.018	1.024	0.969	0.83	1.313	1.024	1.2	0.556	1.051	0.998	1.289	0.69	0.838	0.827	0.99	0.747	40.265	murine	AY497331.1| Murine hepatitis virus MHV/BHK spike glycoprotein precursor (S) mRNA
GU593319.1	0.272	0.218	0.185	0.325	1.003	0.988	1.008	0.813	1.281	1.026	1.226	0.637	1.018	1	1.233	0.786	0.807	0.85	0.901	0.732	40.284	murine	GU593319.1| Murine hepatitis virus strain S
KF268336.1	0.267	0.219	0.183	0.331	1.02	1.02	0.977	0.826	1.287	1.031	1.2	0.546	1.026	1.005	1.284	0.681	0.833	0.834	1.022	0.742	40.201	murine	KF268336.1| Murine coronavirus strain MHV/BHKR lab/USA/infA59 H126A/2012
KF268338.1	0.267	0.219	0.184	0.33	1.02	1.014	0.98	0.826	1.286	1.031	1.193	0.543	1.028	1.008	1.288	0.68	0.833	0.834	1.018	0.744	40.252	murine	KF268338.1| Murine coronavirus strain MHV/BHKR lab/USA/icA59 L94P/2012
KF268339.1	0.267	0.219	0.184	0.331	1.016	1.014	0.977	0.822	1.286	1.031	1.193	0.543	1.025	1.005	1.288	0.678	0.833	0.834	1.018	0.74	40.252	murine	KF268339.1| Murine coronavirus strain MHV/BHKR lab/USA/icA59 ns2M/2012
NC_001846.1	0.266	0.219	0.183	0.331	1.024	1.024	0.977	0.834	1.293	1.031	1.194	0.546	1.034	1.009	1.291	0.677	0.836	0.834	1.022	0.742	40.252	murine	NC_001846.1| Murine hepatitis virus strain A59
AC_000192.1	0.266	0.217	0.192	0.324	0.919	0.996	1.02	0.81	1.279	1.019	1.124	0.761	0.95	1.017	1.236	0.708	0.842	0.859	0.998	0.759	40.934	murine	AC_000192.1| Murine hepatitis virus strain JHM
AF201929.1	0.273	0.217	0.185	0.326	0.971	0.96	0.993	0.802	1.293	1.021	1.207	0.598	1.035	0.965	1.273	0.779	0.844	0.832	0.93	0.728	40.113	murine	AF201929.1| Murine hepatitis virus strain 2
AF207551.1	0.269	0.217	0.182	0.332	1.02	0.956	1.02	0.806	1.29	1.024	1.251	0.633	0.997	0.998	1.211	0.807	0.809	0.864	0.91	0.729	39.946	murine	AF207551.1| Sialodacryoadenitis virus 28 kD nonstructural protein (NS2), hemagglutinin-esterase glycoprotein (HE), spike protein (S), 15 kD nonstructural protein, 12.6 kD nonstructural protein, small membrane protein (sM), membrane protein (M), and nucleocapsid protein (N) genes, ; and unknown gene
AF208066.1	0.267	0.22	0.183	0.33	1.026	0.991	0.959	0.807	1.303	1.053	1.223	0.558	1.023	0.976	1.289	0.714	0.831	0.818	0.964	0.741	40.318	murine	AF208066.1| Murine hepatitis virus strain Penn 97-1
AF208067.1	0.268	0.219	0.182	0.331	1.025	1.021	0.973	0.823	1.301	1.031	1.207	0.543	1.028	1.004	1.284	0.677	0.83	0.839	1.018	0.742	40.176	murine	AF208067.1| Murine hepatitis virus strain ML-10
FJ647219.1	0.266	0.217	0.192	0.324	0.923	0.991	1.02	0.81	1.284	1.016	1.124	0.755	0.958	1.017	1.236	0.712	0.842	0.859	0.998	0.757	40.959	murine	FJ647219.1| Murine coronavirus RJHM/A
FJ647220.1	0.266	0.218	0.192	0.324	0.919	0.981	1.02	0.806	1.284	1.015	1.124	0.752	0.954	1.011	1.238	0.712	0.842	0.851	0.998	0.757	40.983	murine	FJ647220.1| Murine coronavirus RA59/SJHM
FJ647221.1	0.266	0.217	0.192	0.324	0.923	0.986	1.023	0.81	1.284	1.016	1.124	0.755	0.958	1.017	1.236	0.716	0.842	0.859	0.998	0.757	40.959	murine	FJ647221.1| Murine coronavirus repA59/RJHM
FJ647222.1	0.268	0.218	0.184	0.33	1.021	1.021	0.976	0.827	1.286	1.032	1.189	0.546	1.032	1.01	1.287	0.68	0.827	0.842	1.018	0.744	40.226	murine	FJ647222.1| Murine coronavirus SA59/RJHM
FJ647223.1	0.274	0.218	0.184	0.324	0.974	0.941	1.016	0.827	1.322	0.983	1.144	0.615	1.062	0.999	1.26	0.759	0.83	0.874	0.975	0.729	40.2	murine	FJ647223.1| Murine coronavirus MHV-1
FJ647224.1	0.264	0.218	0.192	0.326	0.908	0.974	1.032	0.824	1.225	1.062	1.079	0.717	1.032	1.026	1.294	0.777	0.84	0.825	0.985	0.701	41.001	murine	FJ647224.1| Murine coronavirus MHV-3
FJ647226.1	0.267	0.217	0.192	0.325	0.924	0.987	1.016	0.807	1.273	1.016	1.119	0.75	0.951	1.016	1.229	0.71	0.836	0.859	0.992	0.754	40.862	murine	FJ647226.1| Murine coronavirus MHV-JHM.IA
FJ938068.1	0.27	0.216	0.182	0.333	1.004	0.952	1.035	0.781	1.309	1.018	1.246	0.617	0.998	1.019	1.216	0.788	0.8	0.866	0.902	0.72	39.75	murine	FJ938068.1| Rat coronavirus Parker
JF792616.1	0.269	0.218	0.181	0.332	1.019	0.961	1.023	0.802	1.279	1.022	1.258	0.633	0.995	1.004	1.198	0.811	0.806	0.861	0.92	0.729	39.897	murine	JF792616.1| Rat coronavirus isolate 681
JQ173883.1	0.272	0.218	0.185	0.325	1.003	0.988	1.008	0.813	1.281	1.026	1.226	0.637	1.018	1	1.233	0.786	0.804	0.85	0.908	0.732	40.308	murine	JQ173883.1| Murine hepatitis virus strain S/3239-17
DQ068701.1	0.284	0.203	0.168	0.346	0.981	1.228	0.861	0.763	1.072	1.111	1.24	0.503	1.096	0.983	1.208	0.772	0.829	0.915	0.85	0.752	37.018	avian	DQ068701.1| Infectious bronchitis virus isolate Chicken/China/LDL97I/97 spike glycoprotein (S) gene
DQ458218.3	0.287	0.193	0.164	0.356	1.065	1.247	0.87	0.751	1.116	1.17	1.278	0.351	1.084	1.026	1.269	0.693	0.792	0.933	0.943	0.724	35.726	avian	DQ458218.3| Infectious bronchitis virus isolate AL/7149/00 spike glycoprotein (S) gene
DQ646405.2	0.284	0.198	0.17	0.347	1.058	1.214	0.885	0.748	1.155	1.132	1.333	0.459	1.086	1.004	1.219	0.785	0.801	0.897	0.811	0.75	36.85	avian	DQ646405.2| Infectious bronchitis virus isolate TW2575/98
DQ830980.1	0.284	0.194	0.165	0.357	1.067	1.266	0.829	0.739	1.155	1.134	1.242	0.448	1.149	1.018	1.2	0.745	0.814	0.922	0.811	0.76	35.856	avian	DQ830980.1| Infectious bronchitis virus isolate Massachusetts 41 spike glycoprotein gene
DQ830981.1	0.285	0.195	0.165	0.355	1.073	1.219	0.83	0.717	1.185	1.155	1.256	0.437	1.155	1.009	1.218	0.773	0.815	0.912	0.8	0.748	36.028	avian	DQ830981.1| Infectious bronchitis virus isolate Beaudette 42 spike glycoprotein gene
EU359653.2	0.287	0.194	0.163	0.356	1.07	1.243	0.87	0.752	1.108	1.168	1.285	0.342	1.085	1.024	1.263	0.702	0.792	0.924	0.955	0.724	35.726	avian	EU359653.2| Infectious bronchitis virus isolate AL/0803/01 spike glycoprotein gene
EU359655.2	0.287	0.193	0.164	0.356	1.065	1.241	0.867	0.756	1.107	1.17	1.265	0.36	1.084	1.024	1.265	0.698	0.796	0.933	0.943	0.724	35.698	avian	EU359655.2| Infectious bronchitis virus isolate AL/1221/01 spike glycoprotein gene
EU359656.1	0.287	0.195	0.164	0.354	1.064	1.229	0.87	0.749	1.105	1.164	1.259	0.365	1.1	1.029	1.251	0.717	0.799	0.914	0.954	0.723	35.897	avian	EU359656.1| Infectious bronchitis virus isolate AL/5364/00 spike glycoprotein gene
EU418975.1	0.287	0.193	0.164	0.356	1.06	1.235	0.876	0.751	1.116	1.17	1.271	0.36	1.088	1.026	1.269	0.708	0.789	0.933	0.943	0.722	35.755	avian	EU418975.1| Infectious bronchitis virus strain ArkDPI101
EU418976.1	0.287	0.194	0.164	0.354	1.075	1.229	0.875	0.758	1.12	1.166	1.29	0.349	1.09	1.021	1.266	0.717	0.789	0.924	0.932	0.728	35.84	avian	EU418976.1| Infectious bronchitis virus strain ArkDPI11
EU637854.1	0.291	0.197	0.164	0.348	1.084	1.224	0.874	0.75	1.099	1.157	1.381	0.417	1.039	0.99	1.199	0.783	0.781	0.893	0.863	0.747	36.111	avian	EU637854.1| Infectious bronchitis virus strain CK/CH/LSD/05I from China
FJ829872.1	0.284	0.201	0.162	0.353	1.045	1.221	0.842	0.682	1.168	1.141	1.315	0.398	1.109	1.006	1.202	0.746	0.843	0.913	0.846	0.756	36.272	avian	FJ829872.1| Infectious bronchitis virus isolate R22/99 spike protein (S) gene
FJ829874.1	0.282	0.195	0.166	0.357	1.088	1.234	0.847	0.725	1.169	1.146	1.296	0.428	1.112	1.016	1.204	0.756	0.807	0.912	0.828	0.746	36.077	avian	FJ829874.1| Infectious bronchitis virus isolate AH07101 spike protein (S) gene
FJ829875.1	0.283	0.195	0.165	0.357	1.06	1.283	0.837	0.733	1.123	1.157	1.277	0.428	1.134	1.019	1.219	0.75	0.802	0.912	0.811	0.749	35.97	avian	FJ829875.1| Infectious bronchitis virus isolate JH051 spike protein (S) gene
FJ829878.1	0.282	0.196	0.163	0.359	1.061	1.27	0.848	0.748	1.14	1.133	1.27	0.443	1.141	1.019	1.203	0.76	0.807	0.918	0.805	0.756	35.875	avian	FJ829878.1| Infectious bronchitis virus isolate JD071201 spike protein (S) gene
FJ829879.1	0.282	0.196	0.165	0.357	1.066	1.248	0.85	0.732	1.144	1.148	1.279	0.447	1.128	1.019	1.206	0.77	0.803	0.91	0.796	0.748	36.077	avian	FJ829879.1| Infectious bronchitis virus isolate AH120 spike protein (S) gene
FJ829880.1	0.282	0.196	0.165	0.357	1.094	1.257	0.832	0.747	1.144	1.147	1.245	0.452	1.134	1.028	1.192	0.745	0.804	0.91	0.842	0.754	36.142	avian	FJ829880.1| Infectious bronchitis virus isolate AH240 spike protein (S) gene
FJ829881.1	0.282	0.195	0.164	0.358	1.067	1.274	0.847	0.73	1.147	1.151	1.299	0.434	1.127	1.019	1.213	0.758	0.799	0.919	0.806	0.753	35.962	avian	FJ829881.1| Infectious bronchitis virus isolate N spike protein (S) gene
FJ829882.1	0.285	0.196	0.163	0.355	0.992	1.267	0.852	0.715	1.124	1.156	1.261	0.467	1.107	1.008	1.234	0.74	0.831	0.927	0.865	0.743	35.946	avian	FJ829882.1| Infectious bronchitis virus isolate X spike protein (S) gene
FJ829883.1	0.285	0.194	0.164	0.357	1.066	1.255	0.843	0.737	1.153	1.139	1.255	0.454	1.135	1.022	1.197	0.755	0.8	0.921	0.816	0.753	35.817	avian	FJ829883.1| Infectious bronchitis virus isolate SC021201 spike protein (S) gene
FJ888351.1	0.283	0.196	0.166	0.356	1.075	1.233	0.839	0.724	1.146	1.15	1.275	0.423	1.126	1.013	1.208	0.762	0.805	0.91	0.843	0.742	36.171	avian	FJ888351.1| Infectious bronchitis virus strain H120
FN430414.1	0.289	0.197	0.157	0.358	1.025	1.179	0.876	0.723	1.146	1.123	1.273	0.407	1.084	1.001	1.204	0.753	0.822	0.914	0.893	0.747	35.334	avian	FN430414.1| Infectious bronchitis virus ITA/90254/2005
FN430415.1	0.285	0.196	0.163	0.356	1.08	1.274	0.819	0.796	1.012	1.146	1.243	0.361	1.139	0.99	1.216	0.756	0.81	0.954	0.924	0.761	35.96	avian	FN430415.1| Infectious bronchitis virus NGA/A116E7/2006
GQ484958.2	0.287	0.194	0.163	0.356	1.06	1.231	0.879	0.752	1.127	1.155	1.285	0.351	1.09	1.021	1.263	0.712	0.789	0.939	0.944	0.724	35.726	avian	GQ484958.2| Infectious bronchitis virus isolate ArkDPI vaccine B6 spike glycoprotein gene
HQ848267.1	0.287	0.199	0.16	0.354	0.983	1.247	0.864	0.724	1.164	1.121	1.328	0.465	1.092	0.973	1.226	0.765	0.827	0.914	0.835	0.748	35.869	avian	HQ848267.1| Infectious bronchitis virus isolate GX-YL5
HQ850618.1	0.291	0.192	0.16	0.356	1.037	1.226	0.868	0.761	1.097	1.157	1.257	0.437	1.078	1.003	1.228	0.747	0.802	0.891	0.948	0.75	35.245	avian	HQ850618.1| Infectious bronchitis virus isolate GX-YL9
JF274479.2	0.283	0.193	0.167	0.357	1.039	1.28	0.851	0.735	1.13	1.148	1.262	0.454	1.135	1.024	1.223	0.755	0.795	0.916	0.792	0.747	35.97	avian	JF274479.2| Infectious bronchitis virus strain ck/CH/LHLJ/07VII
JF330898.1	0.289	0.195	0.166	0.35	1.073	1.284	0.861	0.778	1.106	1.133	1.337	0.407	1.129	1	1.221	0.784	0.789	0.912	0.769	0.739	36.054	avian	JF330898.1| Infectious bronchitis virus strain ck/CH/LHB/100801
JF330899.1	0.283	0.195	0.166	0.356	1.075	1.239	0.839	0.722	1.143	1.161	1.275	0.434	1.116	1.016	1.21	0.757	0.809	0.905	0.853	0.747	36.085	avian	JF330899.1| Infectious bronchitis virus strain ck/CH/LNM/091017
DQ646404.1	0.29	0.194	0.166	0.349	1.079	1.285	0.858	0.784	1.085	1.151	1.345	0.409	1.132	0.993	1.227	0.806	0.794	0.913	0.759	0.736	36.054	avian	DQ646404.1| Infectious bronchitis virus isolate TW2296/95 spike protein (S), 3a protein (3a), 3b protein (3b), E protein (E), M protein (M), 5a protein (5a), 5b protein (5b), and nucleocapsid protein (N) genes
DQ646406.1	0.289	0.194	0.165	0.351	1.107	1.259	0.871	0.734	1.215	1.117	1.373	0.384	1.086	1.023	1.201	0.721	0.767	0.912	0.798	0.764	35.935	avian	DQ646406.1| Infectious bronchitis virus isolate TW1171/92 spike protein (S), 3a protein (3a), 3b protein (3b), E protein (E), M protein (M), 5a protein (5a), 5b protein (5b), and nucleocapsid protein (N) genes
DQ834384.1	0.285	0.193	0.165	0.358	1.058	1.268	0.826	0.735	1.152	1.133	1.244	0.441	1.155	1.012	1.203	0.752	0.812	0.931	0.811	0.756	35.77	avian	DQ834384.1| Infectious bronchitis virus strain M41
EU714028.1	0.282	0.195	0.166	0.356	1.079	1.243	0.837	0.725	1.151	1.161	1.28	0.452	1.101	1.014	1.206	0.747	0.815	0.905	0.874	0.753	36.142	avian	EU714028.1| Infectious bronchitis virus isolate ZJ971
EU714029.1	0.291	0.193	0.159	0.357	1.04	1.219	0.867	0.763	1.116	1.14	1.256	0.441	1.08	1	1.215	0.745	0.805	0.888	0.933	0.749	35.203	avian	EU714029.1| Infectious bronchitis virus isolate SC021202
EU817497.1	0.282	0.196	0.165	0.357	1.063	1.269	0.837	0.731	1.117	1.164	1.275	0.434	1.115	1.017	1.217	0.745	0.808	0.91	0.842	0.756	36.085	avian	EU817497.1| Infectious bronchitis virus strain H52
FJ008695.1	0.283	0.195	0.161	0.361	1.06	1.296	0.843	0.755	1.081	1.167	1.265	0.382	1.153	1.022	1.24	0.751	0.791	0.945	0.847	0.72	35.672	avian	FJ008695.1| Infectious bronchitis virus strain Md27 spike protein, 3a protein, 3b protein, small envelope protein, membrane protein, 5a protein, 5b protein, and nucleocapsid protein genes
FJ807652.1	0.283	0.195	0.165	0.357	1.07	1.24	0.843	0.722	1.141	1.157	1.283	0.437	1.11	1.013	1.207	0.759	0.813	0.905	0.864	0.745	35.999	avian	FJ807652.1| Infectious bronchitis virus strain H120
FJ904713.1	0.283	0.195	0.168	0.354	1.065	1.23	0.859	0.733	1.181	1.121	1.254	0.385	1.157	1.03	1.234	0.738	0.791	0.912	0.833	0.737	36.257	avian	FJ904713.1| Infectious bronchitis virus strain Mass41 2006
FJ904714.1	0.291	0.193	0.169	0.347	1.053	1.191	0.866	0.763	1.148	1.135	1.307	0.464	1.048	0.971	1.224	0.765	0.796	0.897	0.89	0.757	36.133	avian	FJ904714.1| Infectious bronchitis virus strain Cal 1995
FJ904715.1	0.289	0.194	0.162	0.355	1.07	1.251	0.848	0.796	1.131	1.139	1.324	0.407	1.078	0.964	1.246	0.741	0.779	0.876	0.877	0.762	35.635	avian	FJ904715.1| Infectious bronchitis virus strain Cal557 2003
FJ904716.1	0.286	0.193	0.167	0.355	1.058	1.271	0.844	0.766	1.187	1.088	1.205	0.437	1.16	1.034	1.205	0.699	0.791	0.927	0.836	0.762	35.922	avian	FJ904716.1| Infectious bronchitis virus strain Conn46 1996
FJ904717.1	0.286	0.193	0.166	0.355	1.062	1.271	0.844	0.76	1.184	1.095	1.211	0.431	1.156	1.036	1.204	0.698	0.794	0.926	0.855	0.764	35.891	avian	FJ904717.1| Infectious bronchitis virus strain Conn46 1972
FJ904718.1	0.286	0.193	0.166	0.355	1.068	1.271	0.841	0.76	1.193	1.095	1.211	0.431	1.156	1.036	1.204	0.693	0.794	0.926	0.855	0.764	35.92	avian	FJ904718.1| Infectious bronchitis virus strain Conn46 1983
FJ904719.1	0.286	0.193	0.167	0.354	1.073	1.258	0.84	0.76	1.186	1.106	1.21	0.446	1.147	1.033	1.203	0.705	0.794	0.911	0.845	0.766	35.977	avian	FJ904719.1| Infectious bronchitis virus strain Conn46 1991
FJ904720.1	0.283	0.194	0.165	0.358	1.068	1.262	0.836	0.737	1.164	1.132	1.244	0.451	1.145	1.024	1.198	0.743	0.808	0.929	0.807	0.762	35.875	avian	FJ904720.1| Infectious bronchitis virus strain Mass41 1965
FJ904721.1	0.283	0.194	0.166	0.357	1.068	1.249	0.832	0.721	1.193	1.135	1.255	0.458	1.141	1.018	1.201	0.746	0.815	0.929	0.807	0.759	36.049	avian	FJ904721.1| Infectious bronchitis virus strain Mass41 1972
FJ904722.1	0.284	0.196	0.165	0.355	1.076	1.236	0.836	0.731	1.17	1.145	1.266	0.443	1.14	1.012	1.207	0.764	0.807	0.91	0.811	0.748	36.142	avian	FJ904722.1| Infectious bronchitis virus strain Mass41 1979
FJ904723.1	0.282	0.194	0.165	0.358	1.072	1.267	0.839	0.745	1.164	1.132	1.242	0.46	1.145	1.027	1.198	0.743	0.814	0.929	0.807	0.762	35.904	avian	FJ904723.1| Infectious bronchitis virus strain Mass41 1985
AY514485.1	0.288	0.194	0.169	0.349	1.056	1.259	0.845	0.745	1.121	1.17	1.288	0.356	1.16	1.004	1.284	0.759	0.804	0.909	0.848	0.721	36.296	avian	AY514485.1| Infectious bronchitis virus serotype California 99
JF732903.1	0.285	0.202	0.158	0.355	1.073	1.188	0.865	0.72	1.12	1.144	1.353	0.34	1.086	0.992	1.208	0.775	0.824	0.911	0.882	0.74	35.992	avian	JF732903.1| Infectious bronchitis virus strain Sczy3
JF828980.1	0.283	0.195	0.165	0.357	1.065	1.277	0.831	0.738	1.149	1.137	1.24	0.463	1.149	1.027	1.194	0.745	0.813	0.92	0.811	0.756	35.97	avian	JF828980.1| Infectious bronchitis virus strain ck/CH/LHLJ/100902
JF828981.1	0.283	0.195	0.166	0.356	1.081	1.245	0.837	0.722	1.151	1.156	1.288	0.425	1.121	1.013	1.21	0.757	0.809	0.905	0.843	0.744	36.113	avian	JF828981.1| Infectious bronchitis virus strain ck/CH/LDL/101212
JF893452.1	0.291	0.192	0.16	0.357	1.04	1.211	0.872	0.757	1.133	1.133	1.254	0.45	1.078	1.005	1.209	0.745	0.798	0.905	0.933	0.747	35.232	avian	JF893452.1| Infectious bronchitis virus isolate YN
JN022536.1	0.283	0.194	0.167	0.356	1.071	1.213	0.862	0.731	1.133	1.142	1.274	0.398	1.124	1.019	1.216	0.772	0.805	0.937	0.864	0.742	36.056	avian	JN022536.1| Infectious bronchitis virus isolate 242/95 spike glycoprotein (S) gene
JN022537.1	0.284	0.193	0.169	0.353	1.062	1.219	0.852	0.748	1.125	1.132	1.236	0.431	1.144	1.015	1.212	0.779	0.818	0.947	0.843	0.745	36.285	avian	JN022537.1| Infectious bronchitis virus isolate 261/95 spike glycoprotein (S) gene
JN022538.1	0.282	0.195	0.166	0.357	1.074	1.225	0.86	0.73	1.143	1.128	1.28	0.407	1.137	1.022	1.198	0.779	0.804	0.942	0.843	0.74	36.113	avian	JN022538.1| Infectious bronchitis virus isolate 381/95 spike glycoprotein (S) gene
JN022539.1	0.284	0.196	0.169	0.351	1.051	1.272	0.874	0.757	1.073	1.163	1.272	0.459	1.136	1.038	1.221	0.793	0.768	0.903	0.823	0.724	36.515	avian	JN022539.1| Infectious bronchitis virus isolate 397/95 spike glycoprotein (S) gene
JN022540.1	0.285	0.193	0.169	0.352	1.069	1.19	0.857	0.735	1.151	1.144	1.274	0.413	1.128	1	1.228	0.79	0.826	0.931	0.843	0.743	36.257	avian	JN022540.1| Infectious bronchitis virus isolate 423/97 spike glycoprotein (S) gene
JN022541.1	0.283	0.195	0.166	0.355	1.075	1.233	0.859	0.733	1.143	1.139	1.288	0.39	1.148	1.022	1.218	0.778	0.802	0.942	0.832	0.737	36.142	avian	JN022541.1| Infectious bronchitis virus isolate 748/95 spike glycoprotein (S) gene
JN022542.1	0.285	0.194	0.169	0.352	1.063	1.196	0.852	0.731	1.146	1.142	1.274	0.411	1.133	0.997	1.226	0.79	0.822	0.922	0.843	0.743	36.314	avian	JN022542.1| Infectious bronchitis virus isolate 1096/97 spike glycoprotein (S) gene
JN022543.1	0.286	0.191	0.166	0.357	1.076	1.238	0.834	0.756	1.094	1.131	1.232	0.407	1.166	1.008	1.194	0.793	0.82	0.951	0.822	0.756	35.626	avian	JN022543.1| Infectious bronchitis virus isolate 1489/99 spike glycoprotein (S) gene
JN022544.1	0.286	0.194	0.166	0.353	1.095	1.244	0.866	0.791	1.077	1.147	1.286	0.347	1.16	1.014	1.243	0.793	0.778	0.899	0.843	0.727	36.028	avian	JN022544.1| Infectious bronchitis virus isolate 6904 spike glycoprotein (S) gene
JN022546.1	0.288	0.199	0.158	0.355	1.061	1.179	0.878	0.756	1.132	1.125	1.293	0.42	1.069	0.999	1.194	0.762	0.806	0.884	0.908	0.745	35.743	avian	JN022546.1| Infectious bronchitis virus isolate 09621/10 spike glycoprotein (S) gene
JN022547.1	0.288	0.199	0.158	0.355	1.061	1.179	0.876	0.751	1.132	1.129	1.293	0.42	1.069	0.999	1.194	0.762	0.806	0.884	0.908	0.747	35.743	avian	JN022547.1| Infectious bronchitis virus isolate 09622/10 spike glycoprotein (S) gene
JN022549.1	0.289	0.198	0.159	0.354	1.044	1.158	0.872	0.74	1.117	1.13	1.282	0.409	1.067	0.987	1.199	0.772	0.825	0.904	0.928	0.753	35.678	avian	JN022549.1| Infectious bronchitis virus isolate 062561/09 spike glycoprotein (S) gene
JN022550.1	0.289	0.199	0.159	0.353	1.049	1.164	0.883	0.756	1.139	1.119	1.294	0.425	1.065	0.989	1.201	0.769	0.811	0.888	0.905	0.753	35.792	avian	JN022550.1| Infectious bronchitis virus isolate 065846/10 spike glycoprotein (S) gene
JN022552.1	0.284	0.199	0.163	0.355	1.028	1.131	0.872	0.749	1.129	1.082	1.224	0.415	1.073	0.985	1.187	0.747	0.848	0.911	0.948	0.756	36.109	avian	JN022552.1| Infectious bronchitis virus isolate 079692/10 spike glycoprotein (S) gene
JN022553.1	0.289	0.199	0.159	0.353	1.044	1.151	0.872	0.746	1.121	1.124	1.27	0.425	1.07	0.987	1.193	0.774	0.825	0.903	0.928	0.757	35.763	avian	JN022553.1| Infectious bronchitis virus isolate 082066/10 spike glycoprotein (S) gene
JN022554.1	0.286	0.191	0.165	0.357	1.071	1.245	0.834	0.756	1.11	1.127	1.252	0.409	1.163	1	1.198	0.793	0.82	0.959	0.821	0.76	35.655	avian	JN022554.1| Infectious bronchitis virus isolate 900419 spike glycoprotein (S) gene
JN022555.1	0.289	0.192	0.166	0.353	1.064	1.249	0.863	0.754	1.079	1.138	1.267	0.432	1.125	1.023	1.189	0.788	0.79	0.941	0.822	0.745	35.798	avian	JN022555.1| Infectious bronchitis virus isolate A889 spike glycoprotein (S) gene
JN791416.1	0.287	0.194	0.163	0.355	1.081	1.232	0.873	0.758	1.118	1.168	1.286	0.352	1.089	1.025	1.259	0.715	0.79	0.925	0.945	0.724	35.757	avian	JN791416.1| Infectious bronchitis virus isolate ArkDPI vaccine B13 spike glycoprotein gene
JQ693048.1	0.292	0.194	0.158	0.356	1.015	1.171	0.869	0.697	1.138	1.143	1.289	0.429	1.083	0.99	1.197	0.793	0.828	0.935	0.893	0.74	35.277	avian	JQ693048.1| Infectious bronchitis virus isolate K02610 spike glycoprotein (S) gene
JQ977697.1	0.289	0.2	0.158	0.353	1.119	1.173	0.852	0.754	1.181	1.134	1.286	0.388	1.109	1.008	1.191	0.751	0.819	0.891	0.833	0.748	35.726	avian	JQ977697.1| Infectious bronchitis virus isolate SNU8067
JQ977698.1	0.294	0.193	0.159	0.355	1.055	1.195	0.87	0.737	1.148	1.125	1.293	0.476	1.056	0.999	1.162	0.771	0.802	0.923	0.884	0.757	35.166	avian	JQ977698.1| Infectious bronchitis virus isolate KM91
JX195175.1	0.284	0.202	0.157	0.357	1.107	1.18	0.857	0.718	1.145	1.15	1.366	0.343	1.077	0.996	1.194	0.77	0.819	0.897	0.905	0.743	35.906	avian	JX195175.1| Infectious bronchitis virus strain ck/CH/LDL/091022
JX195176.1	0.291	0.195	0.157	0.357	1.1	1.203	0.862	0.767	1.112	1.131	1.284	0.365	1.128	1.008	1.188	0.786	0.794	0.941	0.859	0.734	35.193	avian	JX195176.1| Infectious bronchitis virus strain ck/CH/LZJ/111113
JX195177.1	0.284	0.203	0.166	0.347	0.981	1.242	0.858	0.768	1.068	1.115	1.242	0.492	1.101	0.983	1.217	0.764	0.825	0.922	0.871	0.75	36.932	avian	JX195177.1| Infectious bronchitis virus strain ck/CH/LDL/97I substrain P5
JX195178.1	0.283	0.203	0.167	0.346	0.975	1.245	0.864	0.766	1.07	1.119	1.257	0.497	1.093	0.98	1.224	0.766	0.831	0.915	0.871	0.752	37.018	avian	JX195178.1| Infectious bronchitis virus strain ck/CH/LDL/97I substrain P115
JX840411.1	0.284	0.202	0.156	0.358	1.08	1.164	0.879	0.718	1.152	1.136	1.366	0.338	1.068	0.995	1.203	0.769	0.822	0.911	0.9	0.742	35.811	avian	JX840411.1| Infectious bronchitis virus strain YX10
KC013541.1	0.295	0.189	0.159	0.357	1.044	1.223	0.867	0.783	1.064	1.134	1.211	0.427	1.122	1.011	1.202	0.774	0.81	0.943	0.903	0.728	34.789	avian	KC013541.1| Infectious bronchitis virus strain Ck/CH/LGD/120723
KC119407.1	0.295	0.189	0.16	0.356	1.044	1.222	0.87	0.783	1.048	1.141	1.204	0.425	1.118	1.017	1.205	0.772	0.807	0.943	0.914	0.73	34.846	avian	KC119407.1| Infectious bronchitis virus strain Ck/CH/LGD/120724
KC136209.1	0.284	0.203	0.156	0.357	1.086	1.181	0.86	0.719	1.165	1.14	1.381	0.352	1.042	0.982	1.203	0.739	0.826	0.902	0.928	0.758	35.849	avian	KC136209.1| Infectious bronchitis virus strain ck/CH/LJL/110302
KC506155.1	0.286	0.193	0.166	0.355	1.062	1.271	0.841	0.76	1.193	1.099	1.217	0.431	1.156	1.031	1.212	0.698	0.794	0.918	0.855	0.762	35.92	avian	KC506155.1| Infectious bronchitis virus strain ck/CH/LJL/111054
KF188436.1	0.282	0.196	0.167	0.355	1.084	1.224	0.845	0.726	1.165	1.15	1.285	0.438	1.112	1.014	1.207	0.759	0.811	0.896	0.833	0.746	36.285	avian	KF188436.1| Infectious bronchitis virus strain M41 spike glycoprotein (S) gene
GQ504720.1	0.287	0.194	0.164	0.355	1.08	1.241	0.864	0.763	1.111	1.175	1.271	0.376	1.087	1.024	1.258	0.71	0.782	0.901	0.932	0.73	35.812	avian	GQ504720.1| Infectious bronchitis virus strain Arkansas DPI
GQ504722.1	0.3	0.199	0.157	0.344	1.054	1.16	0.916	0.761	1.205	1.075	1.367	0.322	1.064	0.992	1.222	0.734	0.757	0.965	0.886	0.753	35.546	avian	GQ504722.1| Infectious bronchitis virus strain Georgia 1998 pass8
GQ504723.1	0.301	0.199	0.156	0.344	1.061	1.181	0.902	0.768	1.204	1.079	1.365	0.324	1.066	0.988	1.222	0.718	0.755	0.951	0.886	0.758	35.517	avian	GQ504723.1| Infectious bronchitis virus strain Georgia 1998 Vaccine
GQ504724.1	0.284	0.194	0.165	0.357	1.067	1.266	0.829	0.739	1.155	1.134	1.242	0.448	1.149	1.018	1.2	0.745	0.814	0.922	0.811	0.76	35.856	avian	GQ504724.1| Infectious bronchitis virus strain Massachusetts
GU393331.1	0.291	0.192	0.167	0.35	1.059	1.193	0.867	0.767	1.141	1.144	1.335	0.437	1.056	0.959	1.237	0.787	0.779	0.899	0.881	0.751	35.904	avian	GU393331.1| Infectious bronchitis virus serotype Cal56b
GU393332.1	0.301	0.199	0.158	0.342	1.078	1.163	0.912	0.788	1.207	1.056	1.364	0.313	1.035	0.988	1.213	0.692	0.748	0.958	0.928	0.78	35.65	avian	GU393332.1| Infectious bronchitis virus serotype Delaware 072
GU393333.1	0.286	0.193	0.167	0.354	1.066	1.268	0.852	0.763	1.19	1.098	1.232	0.438	1.151	1.034	1.207	0.712	0.786	0.914	0.838	0.762	36.015	avian	GU393333.1| Infectious bronchitis virus serotype FL18288
GU393334.1	0.281	0.194	0.167	0.358	1.074	1.211	0.86	0.77	1.11	1.126	1.296	0.414	1.113	0.985	1.213	0.802	0.806	0.948	0.839	0.733	36.102	avian	GU393334.1| Infectious bronchitis virus serotype Gray
GU393335.1	0.283	0.195	0.166	0.355	1.075	1.245	0.839	0.722	1.151	1.16	1.288	0.425	1.124	1.013	1.218	0.759	0.809	0.92	0.843	0.746	36.171	avian	GU393335.1| Infectious bronchitis virus serotype H120
GU393336.1	0.291	0.19	0.164	0.355	1.037	1.231	0.878	0.794	1.172	1.091	1.249	0.449	1.117	0.999	1.226	0.745	0.785	0.932	0.859	0.747	35.415	avian	GU393336.1| Infectious bronchitis virus serotype Holte
GU393337.1	0.29	0.19	0.165	0.355	1.035	1.228	0.873	0.797	1.146	1.099	1.234	0.455	1.115	0.997	1.226	0.75	0.797	0.932	0.87	0.745	35.472	avian	GU393337.1| Infectious bronchitis virus serotype Iowa 97
GU393338.1	0.281	0.193	0.167	0.359	1.068	1.197	0.868	0.773	1.106	1.124	1.295	0.416	1.113	0.981	1.214	0.818	0.806	0.957	0.839	0.726	36.014	avian	GU393338.1| Infectious bronchitis virus serotype JMK
HM245923.1	0.285	0.202	0.157	0.356	1.083	1.189	0.862	0.73	1.136	1.145	1.361	0.361	1.049	0.986	1.205	0.747	0.82	0.904	0.905	0.749	35.906	avian	HM245923.1| Infectious bronchitis virus isolate DY07
HM245924.1	0.292	0.192	0.16	0.356	1.044	1.228	0.865	0.749	1.106	1.149	1.271	0.418	1.088	1.005	1.215	0.752	0.8	0.922	0.914	0.743	35.217	avian	HM245924.1| Infectious bronchitis virus isolate CQ04-1
JQ088078.1	0.29	0.199	0.159	0.352	1.05	1.16	0.88	0.758	1.139	1.119	1.29	0.425	1.068	0.986	1.2	0.772	0.813	0.888	0.905	0.755	35.792	avian	JQ088078.1| Infectious bronchitis virus strain CK/SWE/0658946/10
KC008600.1	0.289	0.192	0.168	0.352	1.019	1.252	0.845	0.741	1.124	1.132	1.341	0.354	1.086	0.954	1.271	0.739	0.837	0.929	0.85	0.76	35.987	avian	KC008600.1| Infectious bronchitis virus
KF411040.1	0.286	0.193	0.166	0.354	1.062	1.271	0.843	0.76	1.193	1.102	1.217	0.431	1.164	1.033	1.216	0.704	0.794	0.926	0.855	0.764	35.977	avian	KF411040.1| Infectious bronchitis virus strain CK/CH/LLN/111169
KF411041.1	0.29	0.196	0.158	0.356	1.035	1.19	0.888	0.763	1.115	1.133	1.315	0.424	1.051	0.982	1.219	0.771	0.801	0.921	0.961	0.748	35.474	avian	KF411041.1| Infectious bronchitis virus strain CK/CH/LGX/091109
KF574761.1	0.288	0.199	0.159	0.354	1.093	1.18	0.87	0.723	1.157	1.141	1.349	0.407	1.052	1.001	1.177	0.767	0.807	0.91	0.894	0.746	35.82	avian	KF574761.1| Infectious bronchitis virus isolate SDIB821/2012
KF663560.1	0.295	0.19	0.157	0.358	1.047	1.211	0.866	0.775	1.099	1.133	1.199	0.405	1.131	1.016	1.214	0.752	0.807	0.94	0.934	0.738	34.714	avian	KF663560.1| Infectious bronchitis virus isolate ck/CH/IBWF/2007
KF663561.1	0.288	0.199	0.16	0.353	1.098	1.142	0.88	0.723	1.177	1.132	1.322	0.422	1.058	1.01	1.168	0.78	0.807	0.91	0.882	0.746	35.878	avian	KF663561.1| Infectious bronchitis virus isolate ck/CH/IBYZ/2011
KF668605.1	0.292	0.199	0.151	0.359	1.058	1.213	0.877	0.798	1.108	1.091	1.316	0.445	1.008	0.977	1.159	0.724	0.757	0.948	0.973	0.762	34.983	avian	KF668605.1| Infectious bronchitis virus isolate CK/CH/SD09/005
KF853202.1	0.286	0.202	0.156	0.356	1.099	1.179	0.873	0.733	1.143	1.137	1.365	0.345	1.071	1	1.193	0.767	0.808	0.897	0.928	0.742	35.792	avian	KF853202.1| Infectious bronchitis virus isolate SDZB0808
KJ128295.1	0.287	0.199	0.16	0.353	1.086	1.188	0.879	0.724	1.154	1.136	1.351	0.415	1.047	1.009	1.177	0.763	0.802	0.921	0.886	0.751	35.936	avian	KJ128295.1| Infectious bronchitis virus isolate CK/CH/SD/121220
KJ135013.1	0.289	0.193	0.16	0.358	1.108	1.226	0.858	0.775	1.075	1.131	1.25	0.371	1.179	1.026	1.176	0.819	0.781	0.922	0.805	0.735	35.308	avian	KJ135013.1| Infectious bronchitis virus isolate IBVUkr27-11
KJ425485.1	0.282	0.195	0.168	0.355	1.074	1.259	0.845	0.74	1.199	1.122	1.259	0.394	1.163	1.028	1.238	0.721	0.786	0.897	0.823	0.742	36.314	avian	KJ425485.1| Infectious bronchitis virus strain ck/CH/LDL/110931
KJ425486.1	0.283	0.195	0.167	0.355	1.086	1.238	0.839	0.727	1.162	1.151	1.274	0.431	1.117	1.019	1.209	0.745	0.805	0.905	0.853	0.748	36.199	avian	KJ425486.1| Infectious bronchitis virus strain ck/CH/LDL/120557
KJ425487.1	0.283	0.195	0.166	0.356	1.081	1.239	0.839	0.727	1.151	1.156	1.282	0.434	1.116	1.013	1.21	0.757	0.805	0.912	0.843	0.744	36.142	avian	KJ425487.1| Infectious bronchitis virus strain ck/CH/LHB/110526
KJ425488.1	0.283	0.195	0.165	0.357	1.075	1.24	0.84	0.722	1.149	1.157	1.289	0.437	1.105	1.01	1.207	0.754	0.809	0.905	0.864	0.745	36.028	avian	KJ425488.1| Infectious bronchitis virus strain ck/CH/LHB/110825
KJ425489.1	0.283	0.195	0.166	0.356	1.075	1.227	0.845	0.722	1.169	1.14	1.294	0.425	1.116	1.007	1.206	0.762	0.813	0.912	0.843	0.747	36.113	avian	KJ425489.1| Infectious bronchitis virus strain ck/CH/LHB/111172
KJ425490.1	0.283	0.195	0.167	0.355	1.086	1.244	0.839	0.727	1.144	1.16	1.286	0.423	1.117	1.016	1.213	0.754	0.802	0.905	0.843	0.746	36.199	avian	KJ425490.1| Infectious bronchitis virus strain ck/CH/LHB/111232
KJ425491.1	0.283	0.195	0.166	0.356	1.081	1.245	0.839	0.727	1.143	1.156	1.282	0.425	1.116	1.016	1.21	0.752	0.809	0.912	0.843	0.744	36.085	avian	KJ425491.1| Infectious bronchitis virus strain ck/CH/LHB/111268
KJ425492.1	0.283	0.196	0.166	0.356	1.075	1.233	0.839	0.713	1.154	1.15	1.282	0.432	1.116	1.016	1.2	0.757	0.805	0.91	0.843	0.744	36.171	avian	KJ425492.1| Infectious bronchitis virus strain ck/CH/LHB/120403
KJ425493.1	0.282	0.197	0.167	0.355	1.084	1.248	0.831	0.722	1.124	1.16	1.278	0.444	1.112	1.017	1.193	0.759	0.804	0.894	0.833	0.748	36.314	avian	KJ425493.1| Infectious bronchitis virus strain ck/CH/LHB/120749
KJ425494.1	0.283	0.195	0.166	0.356	1.081	1.239	0.842	0.722	1.143	1.156	1.282	0.425	1.116	1.019	1.206	0.757	0.809	0.912	0.843	0.744	36.056	avian	KJ425494.1| Infectious bronchitis virus strain ck/CH/LHB/121024
KJ425495.1	0.283	0.195	0.166	0.356	1.081	1.239	0.842	0.722	1.151	1.152	1.288	0.425	1.116	1.016	1.206	0.757	0.809	0.912	0.843	0.744	36.085	avian	KJ425495.1| Infectious bronchitis virus strain ck/CH/LHB/121040
KJ425496.1	0.285	0.196	0.161	0.358	1.073	1.237	0.871	0.734	1.108	1.164	1.306	0.382	1.099	1.026	1.222	0.756	0.798	0.896	0.885	0.734	35.655	avian	KJ425496.1| Infectious bronchitis virus strain ck/CH/LHB/130573
KJ425497.1	0.283	0.195	0.166	0.355	1.081	1.233	0.845	0.722	1.151	1.155	1.288	0.416	1.119	1.016	1.213	0.759	0.813	0.92	0.843	0.746	36.113	avian	KJ425497.1| Infectious bronchitis virus strain ck/CH/LHB/130598
KJ425498.1	0.283	0.195	0.166	0.356	1.081	1.245	0.834	0.717	1.151	1.161	1.294	0.425	1.116	1.01	1.21	0.757	0.809	0.905	0.843	0.747	36.142	avian	KJ425498.1| Infectious bronchitis virus strain ck/CH/LHB/130642
KJ425499.1	0.283	0.195	0.166	0.356	1.081	1.239	0.839	0.722	1.143	1.161	1.282	0.425	1.116	1.016	1.21	0.757	0.809	0.912	0.843	0.744	36.085	avian	KJ425499.1| Infectious bronchitis virus strain ck/CH/LHB/131118
KJ425500.1	0.283	0.194	0.166	0.357	1.076	1.239	0.84	0.726	1.148	1.163	1.275	0.445	1.108	1.013	1.213	0.755	0.809	0.899	0.853	0.745	36.028	avian	KJ425500.1| Infectious bronchitis virus strain ck/CH/LHB/131132
KJ425501.1	0.283	0.195	0.166	0.356	1.081	1.239	0.839	0.722	1.151	1.156	1.282	0.425	1.121	1.016	1.21	0.757	0.809	0.905	0.843	0.744	36.085	avian	KJ425501.1| Infectious bronchitis virus strain ck/CH/LHB/131142
KJ425502.1	0.283	0.195	0.166	0.357	1.075	1.239	0.84	0.722	1.143	1.153	1.282	0.425	1.113	1.013	1.207	0.755	0.809	0.905	0.843	0.745	36.028	avian	KJ425502.1| Infectious bronchitis virus strain ck/CH/LHB/131143
KJ425503.1	0.283	0.195	0.166	0.355	1.075	1.239	0.842	0.727	1.143	1.155	1.275	0.425	1.129	1.016	1.213	0.764	0.809	0.912	0.853	0.744	36.171	avian	KJ425503.1| Infectious bronchitis virus strain ck/CH/LHLJ/090908
KJ425504.1	0.284	0.194	0.165	0.357	1.067	1.26	0.829	0.734	1.164	1.134	1.236	0.448	1.154	1.021	1.2	0.745	0.814	0.922	0.811	0.76	35.856	avian	KJ425504.1| Infectious bronchitis virus strain ck/CH/LHLJ/091205
KJ425505.1	0.283	0.195	0.165	0.356	1.081	1.246	0.839	0.722	1.149	1.161	1.289	0.428	1.123	1.016	1.21	0.761	0.809	0.912	0.842	0.747	36.056	avian	KJ425505.1| Infectious bronchitis virus strain ck/CH/LHLJ/110310
KJ425506.1	0.283	0.195	0.167	0.355	1.086	1.238	0.836	0.722	1.144	1.16	1.28	0.423	1.117	1.016	1.209	0.754	0.809	0.905	0.843	0.748	36.142	avian	KJ425506.1| Infectious bronchitis virus strain ck/CH/LHLJ/111050
KJ425507.1	0.283	0.195	0.167	0.356	1.075	1.238	0.837	0.722	1.144	1.156	1.274	0.431	1.114	1.013	1.21	0.752	0.809	0.905	0.843	0.744	36.142	avian	KJ425507.1| Infectious bronchitis virus strain ck/CH/LHLJ/131216
KJ425508.1	0.283	0.195	0.167	0.355	1.075	1.219	0.848	0.717	1.171	1.151	1.286	0.431	1.112	1.013	1.213	0.759	0.809	0.912	0.833	0.744	36.199	avian	KJ425508.1| Infectious bronchitis virus strain ck/CH/LHN/090909
KJ425509.1	0.283	0.195	0.165	0.356	1.081	1.246	0.839	0.722	1.158	1.156	1.283	0.428	1.127	1.019	1.21	0.757	0.809	0.912	0.842	0.747	36.056	avian	KJ425509.1| Infectious bronchitis virus strain ck/CH/LJL/121059
KJ425510.1	0.283	0.195	0.166	0.356	1.086	1.239	0.839	0.727	1.143	1.161	1.282	0.434	1.111	1.016	1.206	0.757	0.809	0.912	0.853	0.744	36.142	avian	KJ425510.1| Infectious bronchitis virus strain ck/CH/LSD/110505
KJ425511.1	0.283	0.195	0.167	0.356	1.075	1.238	0.837	0.722	1.144	1.156	1.274	0.44	1.109	1.013	1.206	0.752	0.805	0.905	0.843	0.749	36.142	avian	KJ425511.1| Infectious bronchitis virus strain ck/CH/LSD/110529
KJ425512.1	0.283	0.195	0.166	0.356	1.075	1.239	0.839	0.722	1.143	1.161	1.275	0.434	1.116	1.016	1.21	0.757	0.809	0.912	0.853	0.744	36.113	avian	KJ425512.1| Infectious bronchitis virus strain ck/CH/LSD/110726
KJ435283.1	0.283	0.195	0.167	0.355	1.075	1.225	0.848	0.722	1.162	1.143	1.286	0.423	1.117	1.013	1.209	0.759	0.809	0.912	0.833	0.748	36.142	avian	KJ435283.1| Infectious bronchitis virus strain ck/CH/LSD/111219
KJ435284.1	0.283	0.195	0.166	0.356	1.065	1.239	0.842	0.722	1.151	1.152	1.282	0.434	1.116	1.01	1.214	0.757	0.809	0.912	0.853	0.749	36.113	avian	KJ435284.1| Infectious bronchitis virus strain ck/CH/LSD/111241
KJ435285.1	0.283	0.195	0.166	0.356	1.086	1.245	0.837	0.722	1.151	1.156	1.288	0.425	1.121	1.016	1.206	0.757	0.809	0.897	0.843	0.744	36.085	avian	KJ435285.1| Infectious bronchitis virus strain ck/CH/LSD/121228
KJ435286.1	0.283	0.194	0.165	0.357	1.071	1.277	0.831	0.742	1.155	1.138	1.24	0.457	1.154	1.027	1.2	0.745	0.813	0.929	0.811	0.758	35.942	avian	KJ435286.1| Infectious bronchitis virus strain ck/CH/LSD/1112150
AY319651.1	0.292	0.195	0.163	0.35	1.051	1.168	0.87	0.801	1.076	1.127	1.257	0.448	1.074	0.968	1.211	0.799	0.816	0.929	0.89	0.73	35.812	avian	AY319651.1| Avian infectious bronchitis virus isolate BJ
AY646283.1	0.289	0.197	0.158	0.356	1.025	1.209	0.889	0.723	1.139	1.15	1.315	0.423	1.103	1.009	1.223	0.793	0.811	0.884	0.836	0.727	35.506	avian	AY646283.1| Avian infectious bronchitis virus partridge/GD/S14/2003
AY851295.1	0.284	0.194	0.165	0.357	1.067	1.266	0.829	0.739	1.164	1.13	1.242	0.457	1.149	1.018	1.196	0.745	0.814	0.922	0.811	0.76	35.884	avian	AY851295.1| Avian infectious bronchitis virus strain Mass 41
DQ001338.1	0.284	0.195	0.165	0.356	1.066	1.248	0.834	0.73	1.167	1.14	1.248	0.437	1.167	1.018	1.21	0.766	0.814	0.912	0.811	0.751	35.999	avian	DQ001338.1| Avian infectious bronchitis virus isolate IBV-EP3
DQ001339.1	0.284	0.196	0.165	0.355	1.087	1.23	0.839	0.737	1.179	1.145	1.273	0.434	1.14	1.012	1.211	0.764	0.807	0.903	0.8	0.748	36.113	avian	DQ001339.1| Avian infectious bronchitis virus isolate IBV-p65
AF352311.1	0.283	0.194	0.168	0.355	1.112	1.226	0.841	0.719	1.155	1.16	1.304	0.435	1.091	1.019	1.187	0.76	0.801	0.902	0.863	0.742	36.201	avian	AF352311.1| Avian infectious bronchitis virus isolate ZJ971 spike glycoprotein (S) gene
AY180958.1	0.284	0.203	0.159	0.354	1.062	1.128	0.871	0.705	1.206	1.111	1.274	0.399	1.129	1.011	1.187	0.783	0.845	0.889	0.883	0.733	36.166	avian	AY180958.1| Avian infectious bronchitis virus isolate LH2 spike glycoprotein (S) gene
AY189157.1	0.285	0.203	0.161	0.352	1.044	1.129	0.879	0.707	1.147	1.113	1.341	0.42	1.061	0.976	1.174	0.813	0.835	0.91	0.839	0.755	36.366	avian	AY189157.1| Avian infectious bronchitis virus isolate LX4 spike glycoprotein (S) gene
AY856348.1	0.283	0.195	0.167	0.355	1.075	1.225	0.848	0.722	1.162	1.143	1.286	0.431	1.112	1.013	1.205	0.759	0.809	0.912	0.833	0.748	36.171	avian	AY856348.1| Avian infectious bronchitis virus strain IBN spike glycoprotein gene
M95169.1	0.285	0.196	0.165	0.355	1.078	1.213	0.827	0.719	1.179	1.154	1.262	0.434	1.145	1.003	1.211	0.773	0.808	0.903	0.8	0.748	36.056	avian	M95169.1|IBACGB Avian infectious bronchitis virus pol protein, spike protein, small virion-associated protein, membrane protein, and nucleocapsid protein genes
U04739.1	0.284	0.196	0.163	0.358	1.081	1.226	0.853	0.779	1.116	1.142	1.201	0.411	1.1	1.03	1.224	0.694	0.799	0.891	0.955	0.732	35.843	avian	U04739.1|AIU04739 Avian infectious bronchitis virus spike protein gene
NC_010800.1	0.296	0.195	0.161	0.348	0.984	1.226	0.897	0.701	1.056	1.157	1.329	0.415	1.019	1.008	1.213	0.747	0.803	0.986	0.902	0.747	35.615	avian	NC_010800.1| Turkey coronavirus
EU022526.1	0.291	0.202	0.154	0.353	1.034	1.228	0.917	0.75	1.057	1.118	1.339	0.308	1.083	1.035	1.206	0.746	0.776	0.946	0.924	0.736	35.597	avian	EU022526.1| Turkey coronavirus isolate TCoV-ATCC
GQ427173.1	0.296	0.195	0.162	0.348	0.984	1.224	0.894	0.701	1.049	1.157	1.32	0.413	1.012	1.008	1.213	0.737	0.803	0.986	0.901	0.747	35.642	avian	GQ427173.1| Turkey coronavirus strain TCoV/VA-74/03
GQ427174.1	0.295	0.196	0.16	0.35	0.969	1.158	0.932	0.696	1.119	1.138	1.279	0.416	1.03	1.03	1.229	0.738	0.8	0.97	0.914	0.73	35.563	avian	GQ427174.1| Turkey coronavirus strain TCoV/TX-GL/01
EU022525.1	0.293	0.202	0.159	0.346	0.997	1.225	0.918	0.725	1.069	1.133	1.302	0.422	1.062	1.041	1.201	0.75	0.784	0.964	0.876	0.736	36.074	avian	EU022525.1| Turkey coronavirus isolate TCoV-540
GQ411201.1	0.279	0.196	0.167	0.358	0.992	1.241	0.896	0.707	1.02	1.165	1.212	0.51	1.13	1.066	1.181	0.828	0.829	0.999	0.828	0.727	36.28	avian	GQ411201.1| Turkey coronavirus isolate FR070341j putative spike glycoprotein precursor gene
GQ469645.1	0.295	0.196	0.159	0.351	0.969	1.177	0.929	0.685	1.114	1.136	1.294	0.438	1.023	1.035	1.204	0.744	0.798	0.996	0.908	0.734	35.437	avian	GQ469645.1| Turkey coronavirus strain TCoV/TXR/98 spike gene
GQ469646.1	0.295	0.195	0.16	0.35	0.964	1.175	0.932	0.689	1.104	1.145	1.291	0.447	1.02	1.032	1.213	0.752	0.801	0.999	0.907	0.734	35.464	avian	GQ469646.1| Turkey coronavirus strain TCoV/TXR/98 spike gene
GU213202.1	0.295	0.195	0.158	0.352	0.969	1.19	0.926	0.694	1.109	1.139	1.296	0.444	1.027	1.032	1.206	0.747	0.798	0.999	0.92	0.735	35.355	avian	GU213202.1| Turkey coronavirus strain TCoV/TXR/98 isolate p24 spike (S) gene
DQ160004.1	0.291	0.192	0.161	0.356	1.042	1.219	0.863	0.761	1.117	1.144	1.237	0.443	1.081	1.006	1.22	0.732	0.802	0.906	0.925	0.748	35.303	avian	DQ160004.1| Pigeon coronavirus strain PSH050513 spike protein gene
FJ376619.2	0.3	0.169	0.206	0.325	0.993	1.24	0.918	0.79	1.158	1.046	1.439	0.402	1.085	0.895	1.343	0.876	0.737	0.991	0.667	0.791	37.45	avian	FJ376619.2| Bulbul coronavirus HKU11-934
FJ376620.1	0.299	0.172	0.204	0.325	1.008	1.235	0.917	0.819	1.159	1.02	1.423	0.408	1.063	0.896	1.322	0.838	0.743	0.997	0.702	0.814	37.543	avian	FJ376620.1| Bulbul coronavirus HKU11-796
JF699751.1	0.291	0.196	0.156	0.356	1.023	1.247	0.883	0.732	1.206	1.127	1.335	0.449	1.092	1.005	1.221	0.747	0.814	0.901	0.811	0.733	35.22	avian	JF699751.1| Duck coronavirus isolate DK/CH/HN/ZZ2004 S protein (S) mRNA
NC_011549.1	0.29	0.178	0.207	0.325	0.942	1.197	0.869	0.801	1.236	0.918	1.476	0.25	1.064	0.765	1.425	0.773	0.804	1.067	0.783	0.857	38.53	avian	NC_011549.1| Thrush coronavirus HKU12-600
NC_011550.1	0.274	0.187	0.237	0.303	1.012	1.172	0.958	0.737	1.307	0.9	1.442	0.462	1.055	0.913	1.317	0.779	0.737	1.038	0.703	0.797	42.351	avian	NC_011550.1| Munia coronavirus HKU13-3514
NC_016991.1	0.284	0.179	0.222	0.315	0.984	1.17	0.951	0.817	1.145	0.992	1.362	0.32	1.131	0.907	1.428	0.836	0.739	0.988	0.774	0.749	40.085	avian	NC_016991.1| White-eye coronavirus HKU16
NC_016992.1	0.288	0.181	0.242	0.289	0.901	1.233	0.926	0.805	1.085	1.035	1.387	0.549	1.082	0.853	1.394	0.901	0.743	1.02	0.684	0.784	42.309	avian	NC_016992.1| Sparrow coronavirus HKU17
NC_016993.1	0.254	0.194	0.272	0.281	0.967	1.133	0.974	0.794	1.084	0.974	1.264	0.68	1.057	0.963	1.215	0.895	0.785	0.967	0.751	0.797	46.579	avian	NC_016993.1| Magpie-robin coronavirus HKU18
NC_016994.1	0.325	0.173	0.215	0.287	1.002	1.084	0.96	0.799	1.243	1.006	1.327	0.343	1.115	0.9	1.45	0.848	0.75	1.012	0.805	0.758	38.858	avian	NC_016994.1| Night-heron coronavirus HKU19
NC_016995.1	0.272	0.198	0.214	0.317	0.98	1.166	0.947	0.612	1.2	1.104	1.332	0.506	1.025	1.065	1.257	0.733	0.751	0.975	0.84	0.739	41.138	avian	NC_016995.1| Wigeon coronavirus HKU20
NC_016996.1	0.289	0.167	0.153	0.391	1.097	1.142	0.95	0.768	1.16	1.038	1.223	0.397	1.069	1.056	1.097	0.803	0.779	1.073	0.914	0.725	31.934	avian	NC_016996.1| Common-moorhen coronavirus HKU21
AY572034.1	0.278	0.189	0.2	0.332	0.94	1.127	0.886	0.96	1.201	0.863	1.323	0.372	1.183	0.756	1.379	0.876	0.842	0.944	0.75	0.809	38.933	palm civet	AY572034.1| SARS coronavirus civet007
AY572036.1	0.279	0.188	0.201	0.332	0.926	1.127	0.886	0.957	1.194	0.863	1.316	0.372	1.178	0.754	1.387	0.871	0.842	0.946	0.749	0.807	38.88	palm civet	AY572036.1| SARS coronavirus civet014 spike glycoprotein gene
AY572037.1	0.279	0.189	0.2	0.332	0.931	1.132	0.883	0.957	1.194	0.863	1.323	0.372	1.183	0.754	1.379	0.876	0.836	0.936	0.75	0.809	38.907	palm civet	AY572037.1| SARS coronavirus civet019 spike glycoprotein gene
AY687355.1	0.279	0.188	0.201	0.332	0.921	1.127	0.888	0.957	1.194	0.863	1.311	0.379	1.178	0.757	1.387	0.871	0.839	0.954	0.749	0.807	38.907	palm civet	AY687355.1| SARS coronavirus A013 spike glycoprotein gene
AY687356.1	0.278	0.189	0.201	0.332	0.93	1.126	0.886	0.95	1.195	0.867	1.321	0.37	1.178	0.756	1.383	0.871	0.842	0.944	0.749	0.804	38.96	palm civet	AY687356.1| SARS coronavirus A021 spike glycoprotein gene
AY687358.1	0.278	0.189	0.2	0.332	0.94	1.127	0.886	0.955	1.201	0.863	1.327	0.365	1.183	0.756	1.379	0.876	0.842	0.944	0.757	0.809	38.933	raccoon dog	AY687358.1| SARS coronavirus A031 spike glycoprotein gene
AY687359.1	0.279	0.188	0.201	0.333	0.916	1.131	0.886	0.957	1.187	0.861	1.316	0.372	1.178	0.751	1.387	0.873	0.839	0.946	0.742	0.802	38.854	palm civet	AY687359.1| SARS coronavirus B012 spike glycoprotein gene
AY687360.1	0.278	0.189	0.2	0.333	0.925	1.122	0.892	0.955	1.201	0.856	1.323	0.372	1.18	0.754	1.379	0.877	0.842	0.944	0.757	0.804	38.88	palm civet	AY687360.1| SARS coronavirus B024 spike glycoprotein gene
AY687361.1	0.279	0.189	0.2	0.332	0.931	1.123	0.886	0.957	1.201	0.859	1.318	0.372	1.183	0.754	1.379	0.876	0.839	0.944	0.75	0.809	38.907	palm civet	AY687361.1| SARS coronavirus B029 spike glycoprotein gene
AY687362.1	0.279	0.189	0.201	0.332	0.921	1.131	0.883	0.957	1.188	0.859	1.316	0.377	1.178	0.751	1.379	0.871	0.839	0.944	0.749	0.807	38.96	palm civet	AY687362.1| SARS coronavirus B033 spike glycoprotein gene
AY687363.1	0.278	0.189	0.201	0.332	0.92	1.131	0.889	0.96	1.188	0.859	1.311	0.377	1.181	0.756	1.383	0.871	0.845	0.944	0.749	0.807	38.933	palm civet	AY687363.1| SARS coronavirus B039 spike glycoprotein gene
AY687365.1	0.279	0.188	0.201	0.332	0.931	1.127	0.883	0.962	1.194	0.863	1.316	0.372	1.178	0.751	1.387	0.871	0.839	0.946	0.749	0.809	38.907	palm civet	AY687365.1| SARS coronavirus C013 spike glycoprotein gene
AY687367.1	0.279	0.189	0.201	0.332	0.921	1.127	0.886	0.957	1.188	0.859	1.311	0.377	1.178	0.754	1.379	0.871	0.839	0.944	0.749	0.807	38.933	palm civet	AY687367.1| SARS coronavirus C017 spike glycoprotein gene
AY687368.1	0.278	0.189	0.2	0.332	0.925	1.132	0.889	0.955	1.201	0.859	1.323	0.379	1.183	0.756	1.379	0.876	0.845	0.951	0.757	0.809	38.933	palm civet	AY687368.1| SARS coronavirus C018 spike glycoprotein gene
AY687369.1	0.279	0.189	0.2	0.332	0.921	1.132	0.886	0.957	1.187	0.863	1.313	0.379	1.183	0.757	1.379	0.876	0.839	0.944	0.757	0.807	38.907	palm civet	AY687369.1| SARS coronavirus C019 spike glycoprotein gene
AY687370.1	0.279	0.189	0.2	0.332	0.936	1.118	0.886	0.957	1.201	0.863	1.318	0.372	1.179	0.754	1.379	0.876	0.839	0.944	0.757	0.807	38.933	palm civet	AY687370.1| SARS coronavirus C025 spike glycoprotein gene
AY687371.1	0.278	0.188	0.201	0.332	0.924	1.135	0.889	0.965	1.194	0.859	1.311	0.379	1.185	0.759	1.387	0.871	0.842	0.954	0.749	0.807	38.933	palm civet	AY687371.1| SARS coronavirus C028 spike glycoprotein gene
AY687372.1	0.279	0.189	0.201	0.332	0.926	1.127	0.886	0.957	1.188	0.859	1.316	0.37	1.178	0.754	1.379	0.871	0.836	0.944	0.749	0.807	38.933	palm civet	AY687372.1| SARS coronavirus C029 spike glycoprotein gene
AY627044.1	0.279	0.188	0.201	0.332	0.916	1.127	0.888	0.957	1.194	0.863	1.311	0.379	1.178	0.754	1.391	0.871	0.839	0.954	0.749	0.807	38.907	palm civet	AY627044.1| SARS coronavirus PC4115 spike glycoprotein gene
AY627045.1	0.279	0.188	0.201	0.332	0.921	1.122	0.888	0.957	1.194	0.859	1.311	0.372	1.185	0.754	1.387	0.879	0.839	0.954	0.749	0.804	38.907	palm civet	AY627045.1| SARS coronavirus PC4137 spike glycoprotein gene
AY627046.1	0.279	0.188	0.201	0.333	0.916	1.127	0.886	0.957	1.187	0.861	1.311	0.372	1.178	0.751	1.387	0.873	0.839	0.954	0.749	0.802	38.88	palm civet	AY627046.1| SARS coronavirus PC4145 spike glycoprotein gene
AY627047.1	0.279	0.189	0.201	0.332	0.921	1.127	0.886	0.957	1.195	0.855	1.311	0.377	1.181	0.754	1.379	0.871	0.839	0.944	0.749	0.804	38.96	palm civet	AY627047.1| SARS coronavirus PC4199 spike glycoprotein gene
AY627048.1	0.279	0.188	0.201	0.333	0.911	1.131	0.886	0.951	1.187	0.861	1.316	0.372	1.178	0.751	1.387	0.873	0.839	0.954	0.749	0.802	38.88	palm civet	AY627048.1| SARS coronavirus PC4241 spike glycoprotein gene
AY613952.1	0.279	0.189	0.201	0.332	0.921	1.131	0.886	0.962	1.188	0.855	1.311	0.377	1.178	0.754	1.379	0.867	0.839	0.944	0.749	0.807	38.933	palm civet	AY613952.1| SARS coronavirus PC4205 spike glycoprotein gene
AY613951.1	0.279	0.188	0.201	0.332	0.926	1.127	0.886	0.962	1.187	0.863	1.311	0.372	1.181	0.754	1.387	0.875	0.839	0.954	0.749	0.807	38.907	palm civet	AY613951.1| SARS coronavirus PC4127 spike glycoprotein gene
AY525636.1	0.278	0.189	0.201	0.332	0.914	1.131	0.892	0.96	1.188	0.859	1.311	0.384	1.178	0.756	1.383	0.871	0.842	0.944	0.749	0.807	38.933	palm civet	AY525636.1| SARS coronavirus GD03T0013 spike glycoprotein gene
DQ514528.1	0.279	0.188	0.202	0.331	0.921	1.126	0.885	0.941	1.202	0.866	1.314	0.363	1.179	0.759	1.395	0.862	0.839	0.946	0.755	0.804	38.96	palm civet	DQ514528.1| SARS coronavirus WF188 spike glycoprotein gene
DQ514529.1	0.278	0.188	0.201	0.332	0.914	1.126	0.892	0.95	1.215	0.859	1.325	0.372	1.174	0.751	1.399	0.863	0.842	0.954	0.756	0.804	38.96	palm civet	DQ514529.1| SARS coronavirus ES191 spike glycoprotein gene
DQ514530.1	0.278	0.188	0.2	0.333	0.914	1.127	0.892	0.94	1.221	0.861	1.323	0.367	1.188	0.76	1.395	0.869	0.842	0.954	0.75	0.797	38.854	palm civet	DQ514530.1| SARS coronavirus ES260 spike glycoprotein gene
DQ514531.1	0.279	0.188	0.201	0.333	0.906	1.122	0.889	0.931	1.215	0.857	1.321	0.358	1.174	0.754	1.395	0.857	0.836	0.954	0.756	0.8	38.854	palm civet	DQ514531.1| SARS coronavirus CS21 spike glycoprotein gene
DQ514532.1	0.279	0.187	0.201	0.333	0.906	1.122	0.891	0.946	1.222	0.861	1.316	0.381	1.166	0.751	1.403	0.857	0.839	0.941	0.756	0.8	38.827	palm civet	DQ514532.1| SARS coronavirus CS24 spike glycoprotein gene
KJ477102.1	0.251	0.192	0.214	0.343	1.023	1.083	0.904	0.849	1.182	0.977	1.234	0.528	1.155	0.907	1.257	0.9	0.833	0.956	0.759	0.756	40.576	Camelus dromedarius	KJ477102.1| Middle East respiratory syndrome coronavirus
KJ650098.1	0.251	0.194	0.214	0.341	1.022	1.091	0.906	0.85	1.18	0.979	1.252	0.516	1.151	0.903	1.269	0.891	0.833	0.936	0.785	0.752	40.793	Camelus dromedarius	KJ650098.1| Middle East respiratory syndrome coronavirus isolate Camel/Qatar_2_2014
KJ650295.1	0.251	0.193	0.214	0.342	1.022	1.091	0.906	0.854	1.18	0.977	1.238	0.525	1.144	0.909	1.265	0.882	0.833	0.952	0.774	0.756	40.719	Camelus dromedarius	KJ650295.1| Middle East respiratory syndrome coronavirus isolate KFU-HKU 13
KJ713295.1	0.251	0.194	0.214	0.341	1.022	1.091	0.906	0.85	1.18	0.979	1.247	0.51	1.157	0.906	1.273	0.891	0.833	0.936	0.78	0.752	40.743	Camelus dromedarius	KJ713295.1| Middle East respiratory syndrome coronavirus isolate KSA-CAMEL-505
KJ713296.1	0.251	0.194	0.214	0.341	1.022	1.091	0.906	0.85	1.18	0.979	1.247	0.516	1.154	0.906	1.269	0.891	0.833	0.936	0.785	0.752	40.768	Camelus dromedarius	KJ713296.1| Middle East respiratory syndrome coronavirus isolate KSA-CAMEL-378
KJ713297.1	0.251	0.194	0.214	0.341	1.011	1.096	0.906	0.85	1.174	0.979	1.233	0.522	1.164	0.912	1.269	0.894	0.833	0.942	0.78	0.75	40.768	Camelus dromedarius	KJ713297.1| Middle East respiratory syndrome coronavirus isolate KSA-CAMEL-503
KJ713298.1	0.252	0.193	0.215	0.341	1.023	1.095	0.897	0.84	1.169	0.984	1.245	0.504	1.155	0.906	1.268	0.89	0.83	0.945	0.772	0.754	40.719	Camelus dromedarius	KJ713298.1| Middle East respiratory syndrome coronavirus isolate KSA-CAMEL-363
KJ713299.1	0.251	0.193	0.214	0.342	1.022	1.091	0.906	0.854	1.163	0.985	1.242	0.519	1.147	0.906	1.265	0.895	0.833	0.945	0.774	0.756	40.67	Camelus dromedarius	KJ713299.1| Middle East respiratory syndrome coronavirus isolate KSA-CAMEL-376
KF917527.1	0.251	0.193	0.214	0.341	1.027	1.096	0.906	0.849	1.186	0.984	1.261	0.513	1.151	0.903	1.276	0.891	0.833	0.945	0.78	0.752	40.768	Camelus dromedarius	KF917527.1| Middle East respiratory syndrome coronavirus isolate MERS-CoV-Jeddah-Camel-1
AY654624.1	0.28	0.187	0.201	0.333	0.897	1.123	0.891	0.938	1.222	0.848	1.316	0.36	1.178	0.752	1.403	0.857	0.84	0.949	0.749	0.8	38.747	porcine	AY654624.1| SARS coronavirus TJF
KC881005.1	0.283	0.186	0.205	0.326	0.942	1.084	0.874	0.932	1.162	0.901	1.303	0.424	1.159	0.742	1.356	0.929	0.868	0.958	0.757	0.804	39.061	bat	KC881005.1| Bat SARS-like coronavirus RsSHC014
KC881006.1	0.284	0.186	0.202	0.328	0.919	1.068	0.886	0.944	1.2	0.878	1.313	0.402	1.169	0.72	1.391	0.929	0.868	0.966	0.761	0.794	38.796	bat	KC881006.1| Bat SARS-like coronavirus Rs3367
KC881007.1	0.284	0.186	0.203	0.328	0.919	1.067	0.883	0.949	1.194	0.878	1.311	0.4	1.163	0.715	1.396	0.924	0.865	0.966	0.753	0.794	38.849	bat	KC881007.1| Bat SARS-like coronavirus WIV1 spike protein (S) gene
DQ915164.2	0.279	0.198	0.162	0.361	0.982	1.168	0.922	0.761	1.158	1.074	1.179	0.358	1.175	1.039	1.262	0.744	0.807	0.966	0.913	0.694	35.973	alpaca	DQ915164.2| Bovine coronavirus isolate Alpaca
FJ415324.1	0.28	0.198	0.16	0.362	0.979	1.179	0.916	0.763	1.142	1.074	1.173	0.378	1.194	1.037	1.245	0.772	0.808	0.973	0.878	0.688	35.777	human	FJ415324.1| Human enteric coronavirus 4408
FJ938067.1	0.28	0.198	0.16	0.363	0.979	1.179	0.914	0.763	1.142	1.071	1.173	0.378	1.187	1.034	1.241	0.766	0.808	0.973	0.878	0.686	35.753	human and bovine	FJ938067.1| Human enteric coronavirus strain 4408
