# Supplementary material for: Inferring the hosts of coronavirus using dual statistical models based on nucleotide composition
Source: Sci Rep. 2015 Nov 26;5:17155. doi: 10.1038/srep17155 (PMC4660426; doi:10.1038/srep17155)
Supplement: Supplementary Table S2 [file srep17155-s2.xls]

## Sheet: Results of prediction
Inferring the hosts of coronavirus using dual statistical models based on nucleotide composition
Qin Tang, Yulong Song, Mijuan Shi, Yingyin Cheng, Wanting Zhang, Xiao-Qin Xia
Supplementary Table S2. All predictions in leave-one-out validation
No	Seq	Sources	Prediction-by-SVM	Prediction-by-MD	SVM-p-avian	SVM-p-bat	SVM-p-bovine	SVM-p-human	SVM-p-murine	SVM-p-porcine	MD-to-avian	MD-to-bat	MD-to-bovine	MD-to-human	MD-to-murine	MD-to-porcine
1	gi|371940428|dbj|AB691763.1|	human	human	human, bat	0.9956	0.9933	0.9982	0.0175	0.9985	0.9966	310.73	59.8593	66155.1	24.2878	114759	1794.86
2	gi|371940430|dbj|AB691764.1|	human	human	human, bat	0.995	0.9962	0.9983	0.0149	0.9983	0.997	451.316	77.4488	94250.9	14.1725	98338.6	2059.39
3	gi|371940432|dbj|AB691765.1|	human	human	human, bat	0.9962	0.9841	0.9985	0.0262	0.9985	0.9962	437.581	66.5164	105648	55.3148	91586.4	1850.8
4	gi|371940434|dbj|AB691766.1|	human	human	human, bat	0.9949	0.9953	0.9983	0.0173	0.9983	0.9956	428.648	71.6003	95370.7	29.784	89619.6	1929.51
5	gi|371940436|dbj|AB691767.1|	human	human	human, bat	0.9952	0.9962	0.9984	0.0153	0.9984	0.9962	407.669	82.2467	85460.7	43.2615	88381	1902.57
6	gi|13604331|gb|AF344186.1|	human	human	human, bat	0.9957	0.9917	0.9982	0.0191	0.9985	0.9966	302.443	58.4401	64091.4	22.257	117620	1769.24
7	gi|13604333|gb|AF344187.1|	human	human	human, bat	0.9955	0.9907	0.9981	0.0203	0.9985	0.9966	296.882	60.4357	55414.9	29.884	126603	1796.14
8	gi|13604335|gb|AF344188.1|	human	human	human, bat	0.9954	0.9929	0.9982	0.0181	0.9985	0.9967	302.419	63.1484	57934.9	32.0776	128228	1748.19
9	gi|13604337|gb|AF344189.1|	human	human	human, bat	0.9951	0.9913	0.9982	0.0206	0.9984	0.996	298.466	58.5349	62887.2	32.7559	121148	1788.75
10	gi|404553537|gb|JX503061.1|	human	human	human, bat	0.9962	0.9955	0.9985	0.0135	0.9985	0.9973	411.583	77.4395	90138.3	22.8336	103918	1850.37
11	gi|530341159|gb|KF514430.1|	human	human	human, bat	0.9951	0.9937	0.9983	0.0178	0.9984	0.9964	413.615	67.8594	80956.1	25.5883	90374.9	2032.27
12	gi|530341176|gb|KF514432.1|	human	human	human, bat	0.9959	0.9888	0.9985	0.0216	0.9985	0.9964	387.631	60.9073	80773.5	11.8752	97401.1	1915.04
13	gi|530341184|gb|KF514433.1|	human	human	human, bat	0.9963	0.9899	0.9986	0.02	0.9985	0.9964	386.093	55.9734	96535.5	27.6153	81649.2	1767.88
14	gi|12175745|ref|NC_002645.1|	human	human	human, bat	0.9952	0.9908	0.9982	0.0209	0.9984	0.9962	300.684	59.7177	63696.5	26.9561	112219	1806.46
15	gi|82780452|gb|DQ243963.1|	human	human	human, bat	0.9954	0.9903	0.9981	0.0211	0.9984	0.9964	302.151	62.0638	61692.5	27.2181	118727	1841.69
16	gi|82780454|gb|DQ243964.1|	human	human	human, bat	0.9954	0.9981	0.9981	0.0123	0.9984	0.9975	366.644	76.9132	72750.2	32.0354	112583	2082.88
17	gi|82780456|gb|DQ243965.1|	human	human	human, bat	0.9956	0.9975	0.9982	0.0126	0.9984	0.9974	408.618	72.675	91560.2	25.4314	108601	2097.07
18	gi|82780458|gb|DQ243966.1|	human	human	human, bat	0.9942	0.9976	0.998	0.0149	0.9982	0.9968	362.341	68.1873	75840.9	42.5283	108086	1906.66
19	gi|82780462|gb|DQ243968.1|	human	human	human, bat	0.9955	0.9975	0.9982	0.0128	0.9984	0.9973	377.64	67.906	85251.6	15.9623	100976	2099.95
20	gi|82780464|gb|DQ243969.1|	human	human	human, bat	0.9961	0.9957	0.9983	0.0138	0.9985	0.9974	395.775	71.565	85648.4	30.6892	111139	2153.96
21	gi|82780466|gb|DQ243970.1|	human	human	human, bat	0.9959	0.996	0.9983	0.0135	0.9985	0.9975	399.678	70.4317	83502.1	33.6221	111592	2186.78
22	gi|82780468|gb|DQ243971.1|	human	human	human, bat	0.9956	0.9964	0.9982	0.0139	0.9984	0.9972	374.783	67.4409	86523.5	23.3867	100855	2165.9
23	gi|82780470|gb|DQ243972.1|	human	human	human, bat	0.9952	0.9977	0.9981	0.013	0.9984	0.9973	407.62	77.7253	101548	25.8155	98173.3	2259.19
24	gi|82780472|gb|DQ243973.1|	human	human	human, bat	0.996	0.9927	0.9985	0.0173	0.9985	0.9967	385.841	65.5985	82899.9	7.6276	93314.7	1905.93
25	gi|82780474|gb|DQ243974.1|	human	human	human, bat	0.9959	0.9915	0.9985	0.0187	0.9985	0.9965	386.577	64.9013	82789	10.2937	95478	1910.56
26	gi|82780476|gb|DQ243975.1|	human	human	human, bat	0.9958	0.9925	0.9984	0.0174	0.9985	0.9971	381.288	64.8034	76567.7	12.0512	96428.6	1935.49
27	gi|82780478|gb|DQ243976.1|	human	human	human, bat	0.9962	0.9907	0.9985	0.0194	0.9986	0.9963	374.312	63.1295	84732.1	9.6281	90782	1858.42
28	gi|82780480|gb|DQ243977.1|	human	human	human, bat	0.9956	0.9959	0.9984	0.0142	0.9984	0.9971	423.084	66.7481	94619.6	19.1146	100136	1881.48
29	gi|82780482|gb|DQ243978.1|	human	human	human, bat	0.9955	0.9961	0.9984	0.0141	0.9984	0.9971	421.383	70.0248	88587.7	18.2794	105580	1891.79
30	gi|82780484|gb|DQ243979.1|	human	human	human, bat	0.9954	0.9948	0.9984	0.016	0.9984	0.9967	451.301	72.4319	99869	15.5863	93254.9	1975.09
31	gi|82780486|gb|DQ243980.1|	human	human	human, bat	0.9951	0.9946	0.9983	0.0164	0.9983	0.9969	465.332	78.0368	105213	31.3037	106243	2004.72
32	gi|82780492|gb|DQ243983.1|	human	human	human, bat	0.9955	0.996	0.9983	0.0143	0.9984	0.9972	451.369	77.1354	98150.1	21.8024	108602	1991.02
33	gi|82780494|gb|DQ243984.1|	human	human	human, bat	0.995	0.9969	0.9984	0.014	0.9984	0.9971	430.963	81.9691	82499	23.5033	114690	1996.63
34	gi|82780496|gb|DQ243985.1|	human	human	human, bat	0.9947	0.9957	0.9983	0.0161	0.9983	0.9967	454.533	84.4767	88282.1	26.0379	115687	1895.07
35	gi|82780498|gb|DQ243986.1|	human	human	human, bat	0.9951	0.9928	0.9984	0.0184	0.9984	0.9967	436.415	82.3652	78242.7	32.4884	131687	1953.7
36	gi|85541020|gb|DQ339101.1|	human	human	human	0.9913	0.99	0.9977	0.0258	0.9982	0.9968	645.617	482.015	149593	32.9862	884519	10592.7
37	gi|89515460|gb|DQ415902.1|	human	human	human	0.9931	0.9926	0.9982	0.0199	0.9984	0.9976	560.853	531.175	227788	64.4245	767407	10022
38	gi|89515469|gb|DQ415903.1|	human	human	human	0.9946	0.9935	0.9983	0.0171	0.9985	0.9978	877.383	340.118	173864	12.3323	716589	10611.1
39	gi|89515487|gb|DQ415905.1|	human	human	human	0.9944	0.9936	0.9983	0.0172	0.9984	0.9977	916.715	354.296	158213	14.4483	750464	10554.2
40	gi|89515496|gb|DQ415906.1|	human	human	human	0.9949	0.9941	0.9984	0.0159	0.9985	0.9979	859.977	352.924	193451	13.5047	660419	10343.5
41	gi|89515505|gb|DQ415907.1|	human	human	human	0.9948	0.9937	0.9984	0.0166	0.9985	0.9978	887.715	337.209	173939	12.3002	709523	10259
42	gi|89515532|gb|DQ415910.1|	human	human	human	0.9947	0.9936	0.9983	0.0169	0.9985	0.9978	903.6	326.614	177494	20.212	732976	10079
43	gi|90655318|gb|DQ437607.1|	human	human	human	0.9947	0.9939	0.9984	0.0165	0.9985	0.9978	893.291	323.461	171900	14.1904	728580	10207
44	gi|90655320|gb|DQ437608.1|	human	human	human	0.9948	0.9938	0.9983	0.0165	0.9985	0.9978	897.527	319.051	157131	15.9018	760656	10356.5
45	gi|90655322|gb|DQ437609.1|	human	human	human	0.9945	0.9934	0.9982	0.0174	0.9984	0.9977	914.707	329.064	164161	18.8675	757059	10207.9
46	gi|90655324|gb|DQ437610.1|	human	human	human	0.9935	0.9928	0.9982	0.0193	0.9984	0.9975	610.598	511.152	174967	47.2551	834169	9757.32
47	gi|90655326|gb|DQ437611.1|	human	human	human	0.9916	0.9905	0.9978	0.0246	0.9982	0.997	633.045	517.994	142005	51.7755	911997	10970.7
48	gi|90655332|gb|DQ437614.1|	human	human	human	0.9944	0.9931	0.9982	0.0179	0.9984	0.9977	878.818	329.377	161915	19.3227	733594	10663
49	gi|90655334|gb|DQ437615.1|	human	human	human	0.992	0.991	0.9978	0.0235	0.9982	0.9971	631.753	490.955	151390	36.5042	897352	10740.7
50	gi|90655336|gb|DQ437616.1|	human	human	human	0.9905	0.9894	0.9978	0.0271	0.9981	0.9968	625.905	486.958	195755	34.553	819167	10371.7
51	gi|90655338|gb|DQ437617.1|	human	human	human	0.9918	0.9908	0.9979	0.024	0.9982	0.997	629.203	489.33	163045	31.4112	872202	10523.3
52	gi|90655342|gb|DQ437619.1|	human	human	human	0.9951	0.9935	0.9984	0.0162	0.9985	0.998	847.121	335.219	203841	28.1549	627230	9951.13
53	gi|545299226|gb|KF686340.1|	human	human	human	0.9939	0.9922	0.9982	0.0193	0.9984	0.9977	827.537	354.249	203765	25.2764	619284	10359.9
54	gi|545299236|gb|KF686341.1|	human	human	human	0.9933	0.992	0.9981	0.0205	0.9983	0.9975	886.757	343.795	166688	16.4744	710546	10550
55	gi|545299256|gb|KF686343.1|	human	human	human	0.9923	0.9895	0.998	0.0244	0.9982	0.9973	875.387	344.724	182721	18.8331	687654	10486
56	gi|545299266|gb|KF686344.1|	human	human	human	0.996	0.9949	0.9986	0.0135	0.9986	0.9982	856.908	317.996	169000	37.5816	687858	9780.84
57	gi|545299276|gb|KF686346.1|	human	human	human	0.9924	0.9898	0.9979	0.024	0.9982	0.9973	893.74	343.617	166912	18.9974	727755	10631.1
58	gi|85372431|gb|AY884001.1|	human	human	human	0.9923	0.9914	0.998	0.0224	0.9983	0.9973	591.634	531.193	180179	58.4939	885888	10383.6
59	gi|306569684|gb|HM034837.1|	human	human	human	0.9951	0.9943	0.9982	0.0157	0.9985	0.9979	881.084	355.078	166682	23.2127	726272	10664.6
60	gi|530291047|gb|KF430201.1|	human	human	human	0.9934	0.9926	0.9982	0.0197	0.9983	0.9974	893.178	355.558	176266	14.229	701069	10551.7
61	gi|85667876|ref|NC_006577.2|	human	human	human	0.9943	0.9934	0.9983	0.0175	0.9984	0.9977	879.376	341.607	181723	11.2229	687577	10424
62	gi|530802159|gb|KF530060.1|	human	human	human, avian, bat	0.9961	0.9973	0.9972	0.0117	0.9989	0.9986	69.8974	180.264	1866.82	19.8449	296965	629.504
63	gi|530802170|gb|KF530061.1|	human	human	human, avian, bat	0.9968	0.9972	0.9962	0.0139	0.9988	0.9969	72.664	185.587	1793.75	14.7553	303470	557.459
64	gi|530802191|gb|KF530063.1|	human	human	human, avian	0.9964	0.9985	0.9982	0.009	0.999	0.9986	73.8517	203.599	4071.01	14.4643	373678	769.644
65	gi|530802202|gb|KF530064.1|	human	human	human, avian, bat	0.9971	0.9969	0.9881	0.02	0.9989	0.9986	76.5915	196.462	1058.21	17.3184	340980	688.461
66	gi|530802213|gb|KF530065.1|	human	human	human, avian, bat	0.9967	0.9975	0.9961	0.0137	0.9988	0.997	71.6679	184.805	1819.36	13.1004	302849	541.303
67	gi|530802224|gb|KF530066.1|	human	human	human, avian, bat	0.9965	0.9976	0.997	0.0132	0.9987	0.9966	72.2091	184.658	1939.64	17.461	294514	527.932
68	gi|530802235|gb|KF530067.1|	human	human	human, avian	0.9987	0.998	0.9913	0.0131	0.9991	0.9994	76.8594	212.666	2567.65	35.0267	354569	908.906
69	gi|530802246|gb|KF530068.1|	human	human	human, avian	0.9963	0.9987	0.9988	0.0089	0.999	0.998	70.7295	206.798	3593.43	16.4316	383325	788.787
70	gi|530802257|gb|KF530069.1|	human	human	human, avian, bat	0.9884	0.9981	0.9966	0.0196	0.999	0.998	64.2601	189.322	5321.66	19.2471	342338	694.161
71	gi|530802268|gb|KF530070.1|	human	human	human, avian	0.9889	0.9984	0.9958	0.0201	0.999	0.9976	66.2691	211.532	3329.85	15.4056	395965	816.588
72	gi|530802279|gb|KF530071.1|	human	human	human, avian	0.9989	0.9985	0.9959	0.0082	0.999	0.9991	85.1085	219.894	3133.05	16.7058	418886	866.715
73	gi|530802290|gb|KF530072.1|	human	human	human, avian, bat	0.9974	0.997	0.9946	0.0137	0.9988	0.9982	77.0501	192.567	1557.32	18.9583	316713	586.904
74	gi|530802301|gb|KF530073.1|	human	human	human, avian, bat	0.9962	0.9964	0.9949	0.0171	0.9988	0.9961	71.2318	175.987	1898.34	14.2139	307258	502.943
75	gi|530802323|gb|KF530075.1|	human	human	human, avian, bat	0.9986	0.9981	0.9983	0.0076	0.999	0.9981	83.0517	186.484	2102.31	33.364	316182	498.167
76	gi|530802334|gb|KF530076.1|	human	human	human, avian	0.9978	0.9982	0.9916	0.0139	0.999	0.9992	75.7852	221.656	3027.89	14.7825	430801	907.327
77	gi|530802344|gb|KF530077.1|	human	human	human, avian, bat	0.9977	0.9979	0.9987	0.0075	0.9989	0.999	73.0853	177.901	2348.13	21.6701	288705	614.179
78	gi|530802355|gb|KF530078.1|	human	human	human, avian, bat	0.997	0.9961	0.982	0.0271	0.9989	0.9987	74.1822	194.268	1089.02	23.6323	351867	716.756
79	gi|530802366|gb|KF530079.1|	human	human	human, avian	0.9968	0.9987	0.9964	0.0107	0.999	0.9982	72.4088	229.428	3020.22	17.5339	410625	779.017
80	gi|530802377|gb|KF530080.1|	human	human	human, avian, bat	0.9978	0.9964	0.9865	0.0216	0.9989	0.9985	81.691	194.665	1027.73	21.8507	331291	660.8
81	gi|530802388|gb|KF530081.1|	human	human	human, avian	0.9961	0.9984	0.998	0.0097	0.9991	0.9985	70.9853	205.168	3605.77	14.4026	388962	798.721
82	gi|530802421|gb|KF530084.1|	human	human	human, avian	0.9866	0.9979	0.9942	0.0245	0.999	0.9975	68.5187	214.82	3336.37	22.7027	401840	808.426
83	gi|530802432|gb|KF530085.1|	human	human	human, avian, bat	0.9963	0.9973	0.9973	0.0138	0.9987	0.9964	73.2025	177.193	2190.71	20.8831	300133	511.244
84	gi|530802443|gb|KF530086.1|	human	human	human, avian, bat	0.9971	0.9974	0.998	0.0097	0.9989	0.9986	72.5474	175.778	2235.92	21.6059	284242	599.661
85	gi|530802454|gb|KF530087.1|	human	human	human, avian, bat	0.9963	0.9972	0.9974	0.0113	0.9989	0.9986	71.1769	181.173	1828.23	23.2269	290442	672.658
86	gi|530802465|gb|KF530088.1|	human	human	human, avian	0.9981	0.9983	0.9919	0.0134	0.9991	0.999	76.3896	218.593	2941.92	13.4013	416238	856.403
87	gi|530802476|gb|KF530089.1|	human	human	human, avian	0.9982	0.9981	0.991	0.0147	0.9991	0.9987	80.915	221.406	3006.85	12.9339	406450	833.276
88	gi|530802498|gb|KF530091.1|	human	human	human, avian	0.9985	0.9984	0.9932	0.0115	0.999	0.9991	78.468	219.831	2875.38	13.3256	419944	869.614
89	gi|530802509|gb|KF530092.1|	human	human	human, avian	0.9979	0.9971	0.9854	0.0217	0.9988	0.9987	79.9251	200.262	918.5	21.0142	335752	714.381
90	gi|530802531|gb|KF530094.1|	human	human	human, avian	0.9979	0.9981	0.9915	0.0145	0.9991	0.9986	76.918	222.811	3314.76	11.6224	418353	829.847
91	gi|530802553|gb|KF530096.1|	human	human	human, avian	0.9986	0.9986	0.9958	0.0088	0.999	0.9989	80.7295	217.353	2936.39	16.8353	366010	847.046
92	gi|530802564|gb|KF530097.1|	human	human	human, avian, bat	0.9973	0.9967	0.9893	0.0197	0.999	0.9977	74.0581	184.797	1432.69	15.8149	342295	578.616
93	gi|530802575|gb|KF530098.1|	human	human	human, avian	0.9962	0.9985	0.9985	0.0095	0.999	0.998	78.0565	210.113	4578.93	31.1634	425492	811.585
94	gi|530802586|gb|KF530099.1|	human	human	human, avian	0.9974	0.9987	0.9988	0.0075	0.999	0.9983	82.6524	211.72	4060.94	22.3739	395383	793.653
95	gi|62528985|gb|AY903454.1|	human	human	human, avian	0.9588	0.9976	0.9859	0.0613	0.9988	0.9973	52.8633	218.909	2131.43	27.1831	392104	763.22
96	gi|62528987|gb|AY903455.1|	human	human	human, avian	0.9954	0.9969	0.9872	0.0232	0.9989	0.998	59.7841	204.632	4515.68	32.6133	369307	763.159
97	gi|62528989|gb|AY903456.1|	human	human	human, avian	0.9882	0.9982	0.9936	0.0225	0.999	0.9981	59.7834	212.115	2168.22	19.435	394062	702.398
98	gi|62528991|gb|AY903457.1|	human	human	human, avian	0.9689	0.998	0.9901	0.0466	0.9989	0.9973	55.0461	219.673	2604.42	26.5334	379642	725.751
99	gi|62528993|gb|AY903458.1|	human	human	human, avian	0.9952	0.997	0.9881	0.0225	0.9989	0.9979	60.476	209.097	4505.85	32.3329	375285	779.114
100	gi|62530888|gb|AY903459.1|	human	human	human, avian	0.9507	0.9974	0.984	0.0719	0.9987	0.997	53.4895	219.451	1991.55	32.15	393131	775.084
101	gi|62530898|gb|AY903460.1|	human	human	human, avian, bat	0.9966	0.9972	0.9927	0.0164	0.9989	0.9979	62.7913	199.212	4849.52	30.4116	358257	725.922
102	gi|344332697|gb|JN129834.1|	human	human	human, avian	0.9971	0.9973	0.9935	0.0143	0.9989	0.9985	64.8227	207.281	4828.81	30.7205	366353	811.017
103	gi|344332706|gb|JN129835.1|	human	human	human, avian, bat	0.9973	0.9971	0.9912	0.017	0.9989	0.9983	66.0014	199.268	4698.58	30.5266	355821	764.579
104	gi|38018022|ref|NC_005147.1|	human	human	human, avian	0.9966	0.9975	0.9888	0.0201	0.9989	0.9978	71.6559	225.065	1103.63	45.3112	429135	933.301
105	gi|50844468|gb|AY585228.1|	human	human	human, avian, bat	0.998	0.9972	0.9915	0.0161	0.9989	0.998	78.1434	198.05	1130.09	30.5821	362226	807.089
106	gi|50844477|gb|AY585229.1|	human	human	human, avian, bat	0.9978	0.9975	0.9926	0.0149	0.9989	0.9981	75.2617	196.796	1107.29	27.4803	372204	808.636
107	gi|306155|gb|L14643.1|HOBOC43S	human	human	human, avian	0.9985	0.9975	0.9955	0.0117	0.9987	0.9979	84.9492	206.066	1228.72	40.5172	360013	855.358
108	gi|49035964|gb|AY567487.2|	human	human	human, bat	0.9954	0.9955	0.9986	0.0137	0.9985	0.998	517.725	116.82	74035.7	24.1807	375250	3559.4
109	gi|93004445|gb|DQ445911.1|	human	human	human, bat	0.9898	0.9843	0.9985	0.0326	0.9983	0.9961	385.546	117.438	164776	96.1032	232088	3298.02
110	gi|93004452|gb|DQ445912.1|	human	human	human, bat	0.9932	0.9946	0.9988	0.0172	0.9985	0.9973	388.364	114.295	151164	25.0253	230373	3547.7
111	gi|380710182|gb|JQ765563.1|	human	human	human, bat	0.9914	0.9934	0.9985	0.0207	0.9985	0.9972	396.704	111.249	128705	31.7503	256704	3861.49
112	gi|380710190|gb|JQ765564.1|	human	human	human, bat	0.9932	0.9945	0.9988	0.0174	0.9985	0.9972	382.236	119.584	155747	25.2308	228628	3500.42
113	gi|380710198|gb|JQ765565.1|	human	human	human, bat	0.9922	0.9942	0.9988	0.0187	0.9985	0.9974	382.618	118.083	166202	28.8196	233484	3549.44
114	gi|380710206|gb|JQ765566.1|	human	human	human, bat	0.9948	0.9956	0.9984	0.0145	0.9985	0.998	454.219	108.549	92364	48.7841	286116	3657.69
115	gi|380710222|gb|JQ765568.1|	human	human	human, bat	0.9946	0.9901	0.9983	0.0204	0.9985	0.9978	538.555	119.344	64580.3	34.4793	440253	3610.95
116	gi|380710230|gb|JQ765569.1|	human	human	human, bat	0.9928	0.9942	0.9987	0.0182	0.9985	0.9973	388.832	114.223	151728	23.4898	236041	3571.5
117	gi|380710238|gb|JQ765570.1|	human	human	human, bat	0.993	0.9944	0.9988	0.0177	0.9985	0.9972	391.858	114.742	150238	26.2218	232058	3557.89
118	gi|380710246|gb|JQ765571.1|	human	human	human, bat	0.9943	0.9942	0.9983	0.0166	0.9984	0.9978	499.493	122.547	77942.2	18.471	360413	3746.34
119	gi|380710254|gb|JQ765572.1|	human	human	human, bat	0.9947	0.9932	0.9983	0.0171	0.9985	0.9979	498.009	117.951	77275.7	12.6683	356099	3703.36
120	gi|380710264|gb|JQ765573.1|	human	human	human, bat	0.9936	0.991	0.9978	0.0214	0.9983	0.9976	535.789	117.454	60119.3	30.0258	420392	3864.87
121	gi|380710272|gb|JQ765574.1|	human	human	human, bat	0.9954	0.9945	0.9987	0.0145	0.9985	0.998	489.459	129.306	87305.8	36.3407	346186	3409.58
122	gi|380710280|gb|JQ765575.1|	human	human	human, bat	0.9946	0.9908	0.9982	0.0196	0.9985	0.9979	548.351	111.609	58369.3	28.1145	447753	3808.45
123	gi|398255449|gb|JX104161.1|	human	human	human, bat	0.995	0.9957	0.9985	0.0137	0.9986	0.9982	454.304	104.681	87649.2	32.7517	305991	3511.71
124	gi|410032027|gb|JX504050.1|	human	human	human, bat	0.9955	0.995	0.9986	0.0141	0.9986	0.998	499.121	118.182	75884.1	25.2274	364017	3628.11
125	gi|402479281|gb|JX524171.1|	human	human	human, bat	0.9936	0.9942	0.9981	0.0175	0.9985	0.9978	451.122	103.947	80847	42.0407	320300	3615.56
126	gi|530802069|gb|KF530105.1|	human	human	human, bat	0.995	0.9946	0.9985	0.0153	0.9984	0.9979	521.972	124.036	84256.2	32.6007	360817	3539.48
127	gi|530802077|gb|KF530106.1|	human	human	human, bat	0.9947	0.9955	0.9983	0.0147	0.9986	0.998	455.601	118.81	78735.9	13.0716	343314	3674.3
128	gi|530802085|gb|KF530107.1|	human	human	human, bat	0.9933	0.9903	0.9982	0.0215	0.9985	0.9979	474.272	106.837	58482.4	23.8734	394655	3986.62
129	gi|530802101|gb|KF530109.1|	human	human	human, bat	0.993	0.9912	0.998	0.0214	0.9985	0.9976	475.214	112.814	52950.1	25.3024	416694	4016.35
130	gi|530802109|gb|KF530110.1|	human	human	human, bat	0.9947	0.9956	0.9984	0.0145	0.9985	0.9979	443.656	113.975	105585	21.6848	289865	3526.51
131	gi|530802117|gb|KF530111.1|	human	human	human, bat	0.9936	0.9923	0.9981	0.0192	0.9985	0.9978	467.378	112.904	56171.2	22.3852	406849	3923.95
132	gi|530802125|gb|KF530112.1|	human	human	human, bat	0.9934	0.9951	0.9986	0.0168	0.9985	0.9974	409.812	120.298	152125	33.9673	242437	3582.24
133	gi|530802133|gb|KF530113.1|	human	human	human, bat	0.993	0.9906	0.998	0.0221	0.9985	0.9976	483.495	108.939	52274.5	27.1127	431485	3978.39
134	gi|530802141|gb|KF530114.1|	human	human	human, bat	0.9934	0.9921	0.9981	0.0199	0.9985	0.9977	471.615	112.723	56332.9	20.9751	407412	3928.06
135	gi|46369870|gb|AY518894.1|	human	human	human, bat	0.9918	0.9884	0.9981	0.0257	0.9983	0.9974	434.02	97.8259	136291	65.266	252086	3223.39
136	gi|31581502|gb|AY291315.1|	human	human	human, bat	0.9943	0.9938	0.9982	0.0188	0.9984	0.9963	260.693	61.9671	562689	5.8382	643465	4400.17
137	gi|92698732|dbj|AB257344.1|	human	human	human, bat	0.9946	0.9907	0.9982	0.0215	0.9984	0.9964	267.617	61.789	489471	13.3288	609599	4415.31
138	gi|89474485|gb|DQ412575.1|	human	human	human, bat	0.9948	0.9918	0.9982	0.02	0.9984	0.9965	260.618	58.5028	534033	5.5852	616641	4340.47
139	gi|89474491|gb|DQ412578.1|	human	human	human, bat	0.9944	0.9939	0.9982	0.0182	0.9984	0.9966	255.021	64.0911	576882	7.2866	641888	4423.97
140	gi|89474508|gb|DQ412588.1|	human	human	human, bat	0.9944	0.9941	0.9981	0.0183	0.9984	0.9964	260.185	61.7345	582532	4.9805	642305	4461.24
141	gi|89474512|gb|DQ412590.1|	human	human	human, bat	0.9941	0.9943	0.9981	0.0185	0.9984	0.9963	258.857	61.5773	560336	7.6225	618742	4374.28
142	gi|89474517|gb|DQ412594.1|	human	human	human, bat	0.9945	0.9929	0.9981	0.0192	0.9984	0.9965	259.238	60.1186	582202	5.9651	646580	4441.12
143	gi|89474521|gb|DQ412596.1|	human	human	human, bat	0.9939	0.9925	0.9982	0.0204	0.9984	0.9964	252.708	61.2884	608418	10.6179	640760	4554.03
144	gi|89474538|gb|DQ412609.1|	human	human	human, bat	0.9945	0.9928	0.9981	0.0193	0.9984	0.9967	266.099	61.7873	556304	7.0132	651794	4547.89
145	gi|89474547|gb|DQ412614.1|	human	human	human, bat	0.9939	0.9942	0.9981	0.0189	0.9983	0.9963	253.63	62.9338	601942	7.9851	642080	4467.38
146	gi|89474549|gb|DQ412615.1|	human	human	human, bat	0.994	0.9934	0.9982	0.0196	0.9984	0.9963	254.453	61.1974	588547	7.6625	640167	4419.68
147	gi|89474553|gb|DQ412617.1|	human	human	human, bat	0.9943	0.993	0.9981	0.0194	0.9984	0.9964	255.304	61.928	553540	5.5754	615075	4401.45
148	gi|89474563|gb|DQ412624.1|	human	human	human, bat	0.9945	0.9933	0.9981	0.019	0.9984	0.9964	260.927	60.0987	569393	5.4424	640589	4413.89
149	gi|89474565|gb|DQ412625.1|	human	human	human, bat	0.9946	0.9916	0.9982	0.0205	0.9984	0.9965	259.688	59.7098	540540	5.7601	613591	4400.66
150	gi|89474567|gb|DQ412626.1|	human	human	human, bat	0.9947	0.9908	0.9982	0.0211	0.9984	0.9965	258.692	57.67	547033	6.2299	609411	4412.58
151	gi|30271926|ref|NC_004718.3|	human	human	human, bat	0.9946	0.9934	0.9982	0.0188	0.9984	0.9963	259.125	60.5557	573145	5.7339	628891	4373.67
152	gi|30027617|gb|AY278741.1|	human	human	human, bat	0.9949	0.9925	0.9982	0.0191	0.9984	0.9966	259.45	59.2251	553886	6.1098	610417	4409.24
153	gi|38505482|gb|AY485277.1|	human	human	human, bat	0.9946	0.9926	0.9981	0.0194	0.9984	0.9966	263.544	59.0565	564235	5.846	635048	4440.01
154	gi|52546959|gb|AY714217.1|	human	human	human, bat	0.9946	0.9912	0.9981	0.021	0.9984	0.9964	260.851	57.8476	560998	5.8039	622343	4402.39
155	gi|60267744|gb|AY772062.1|	human	human	human, bat	0.9946	0.9921	0.9981	0.0202	0.9984	0.9963	261.081	58.6171	573199	7.1652	626485	4369.69
156	gi|229595250|gb|FJ882963.1|	human	human	human, bat	0.9944	0.9911	0.9982	0.0212	0.9984	0.9964	254.65	58.0452	545003	8.9298	588221	4295.41
157	gi|285803917|gb|GU553363.1|	human	human	human, bat	0.9943	0.9938	0.9982	0.0185	0.9984	0.9965	258.824	61.949	568990	5.3207	640237	4424.97
158	gi|33411444|dbj|AP006560.1|	human	human	human, bat	0.9947	0.9937	0.9982	0.018	0.9984	0.9966	263.233	60.1687	562034	6.0407	643543	4409.09
159	gi|41323719|gb|AY390556.1|	human	human	human, bat	0.9949	0.9887	0.998	0.0237	0.9983	0.996	269.884	67.5346	550154	46.054	603765	4398.12
160	gi|38016580|gb|AY429072.1|	human	human	human, bat	0.9943	0.9945	0.9982	0.0181	0.9984	0.9962	251.528	62.6759	551452	5.4868	586602	4199.7
161	gi|38016582|gb|AY429073.1|	human	human	human, bat	0.9951	0.9917	0.9983	0.0199	0.9985	0.9962	241.062	60.0346	504446	15.3883	512464	3942.65
162	gi|38016584|gb|AY429074.1|	human	human	human, bat	0.9951	0.9926	0.9982	0.019	0.9985	0.9963	245.556	60.6963	521912	11.481	527938	4074.5
163	gi|38016586|gb|AY429075.1|	human	human	human, bat	0.9953	0.991	0.9983	0.0203	0.9985	0.9964	241.511	58.0946	510502	15.2482	509910	3955.56
164	gi|38016588|gb|AY429076.1|	human	human	human, bat	0.9951	0.9922	0.9983	0.0192	0.9985	0.9964	241.112	59.9294	500973	18.287	503845	3939.33
165	gi|38016590|gb|AY429077.1|	human	human	human, bat	0.9946	0.9925	0.9982	0.02	0.9984	0.996	242.618	60.8384	517970	12.1835	539333	3946.09
166	gi|38016592|gb|AY429078.1|	human	human	human, bat	0.9944	0.9929	0.9981	0.0197	0.9984	0.9963	261.14	59.2745	570268	7.9955	642455	4360.27
167	gi|38016594|gb|AY429079.1|	human	human	human, bat	0.9955	0.9905	0.9983	0.0205	0.9985	0.9963	237.514	57.0891	507455	19.8049	502662	3867.62
168	gi|49176846|gb|AY595412.1|	human	human	human, bat	0.9944	0.9904	0.9981	0.0223	0.9984	0.9961	265.667	58.3051	558588	11.8605	651511	4403.28
169	gi|50345907|gb|AY648300.1|	human	human	human, bat	0.994	0.9892	0.998	0.024	0.9983	0.9962	269.966	56.827	591676	11.8143	652784	4574.69
170	gi|82393565|gb|DQ231462.2|	human	human	human, bat	0.9944	0.9919	0.9982	0.0204	0.9984	0.9964	256.091	60.2633	540900	4.6952	613391	4355.29
171	gi|31416290|gb|AY278489.2|	human	human	human, bat	0.9949	0.9876	0.9981	0.0247	0.9984	0.996	263.437	63.3166	542540	17.6523	595895	4407.44
172	gi|40795744|gb|AY508724.1|	human	human	human, bat	0.9943	0.9928	0.9981	0.0198	0.9984	0.9964	274.133	57.3019	563312	26.4388	685167	4453.63
173	gi|172043981|gb|EU371560.1|	human	human	human, bat	0.9949	0.9935	0.9982	0.0182	0.9984	0.9965	264.317	67.048	547613	12.595	623347	4408.38
174	gi|172044006|gb|EU371562.1|	human	human	human, bat	0.9949	0.99	0.9981	0.0221	0.9984	0.9963	264.272	65.2123	531559	11.1181	598737	4426.41
175	gi|172044018|gb|EU371563.1|	human	human	human, bat	0.9949	0.991	0.9981	0.021	0.9984	0.9964	267.878	60.4451	528151	8.361	621729	4450.16
176	gi|172044030|gb|EU371564.1|	human	human	human, bat	0.9947	0.9912	0.9982	0.0206	0.9984	0.9966	265.351	59.7955	543367	7.6915	637699	4535.06
177	gi|633896549|gb|KJ813439.1|	human	human	human, bat	0.9959	0.9915	0.9997	0.0204	0.9986	0.9936	235.276	77.9815	518690	12.8096	171755	409.259
178	gi|635149222|gb|KJ829365.1|	human	human	human, bat	0.9969	0.9914	0.9997	0.0181	0.9987	0.995	234.025	72.4594	517665	20.5641	175428	358.652
179	gi|657204369|gb|KM015348.1|	human	human	human, bat	0.9963	0.9906	0.9997	0.0196	0.9987	0.9948	234.159	80.8308	515505	19.7576	177969	422.825
180	gi|562738361|gb|KF745068.1|	human	human	human, bat	0.9949	0.991	0.9996	0.0215	0.9987	0.994	235.946	83.1483	558725	22.4369	185140	471.381
181	gi|567322243|gb|KF961221.1|	human	human	human, bat	0.9962	0.993	0.9997	0.0174	0.9984	0.995	242.437	75.4759	537247	11.8292	169446	413.692
182	gi|582986809|gb|KJ156869.1|	human	human	human, bat	0.9949	0.9849	0.9996	0.0282	0.9987	0.9934	233.418	75.1568	556053	24.114	180134	472.257
183	gi|582986821|gb|KJ156874.1|	human	human	human, bat	0.9967	0.9927	0.9997	0.016	0.9986	0.9961	245.247	77.0442	542979	13.6195	169217	421.796
184	gi|582986833|gb|KJ156881.1|	human	human	human, bat	0.9959	0.9923	0.9997	0.0198	0.9988	0.9934	223.624	81.3446	521129	23.3802	179639	372.803
185	gi|582986869|gb|KJ156944.1|	human	human	human, bat	0.9959	0.992	0.9997	0.0214	0.9987	0.9919	225.6	79.5056	519909	16.6285	177789	371.237
186	gi|582986893|gb|KJ156952.1|	human	human	human, bat	0.996	0.9931	0.9997	0.0176	0.9986	0.9947	235.755	82.076	553944	19.518	177274	417.092
187	gi|540362820|gb|KF600652.1|	human	human	human, bat	0.9958	0.9924	0.9997	0.0193	0.9986	0.994	237.793	79.4369	527162	14.057	170886	422.307
188	gi|540362808|gb|KF600651.1|	human	human	human, bat	0.9961	0.9889	0.9997	0.0222	0.9986	0.9942	239.629	73.6519	546720	12.3034	170623	446.984
189	gi|540362710|gb|KF600634.1|	human	human	human, bat	0.9958	0.9895	0.9997	0.0213	0.9987	0.9948	237.536	75.8442	568207	14.4942	180710	474.225
190	gi|540362681|gb|KF600630.1|	human	human	human, bat	0.9963	0.9917	0.9997	0.0191	0.9987	0.9942	240.92	80.9865	513842	10.8461	166595	437.866
191	gi|540362667|gb|KF600628.1|	human	human	human, bat	0.9966	0.9931	0.9997	0.0161	0.9986	0.9957	243.563	77.0933	538989	12.2743	168703	416.557
192	gi|540362612|gb|KF600620.1|	human	human	human, bat	0.9957	0.9934	0.9997	0.0176	0.9986	0.9947	237.293	83.7386	556588	13.709	178832	447.022
193	gi|511262662|gb|KF192507.1|	human	human	human, bat	0.9966	0.9944	0.9997	0.015	0.9987	0.9954	239.909	79.0096	498630	22.0686	162947	414.978
194	gi|453061240|gb|KC667074.1|	human	human	human, bat	0.996	0.9923	0.9997	0.0211	0.9987	0.9919	226.387	79.7607	498750	13.2894	171654	383.608
195	gi|469569405|gb|KC776174.1|	human	human	human, bat	0.9967	0.9917	0.9997	0.0193	0.9988	0.9935	243.591	82.6185	455121	28.4721	158736	414.24
196	gi|620630499|gb|KJ614529.1|	human	human	human, bat	0.9964	0.9903	0.9997	0.0231	0.9988	0.9914	239.801	83.1084	458817	26.8906	160280	405.656
197	gi|334683272|dbj|AB548618.1|	porcine	porcine	porcine, bat, avian	0.9967	0.995	0.9988	0.9981	0.9985	0.0125	199.629	76.5632	407186	964.466	122475	8.4191
198	gi|334683274|dbj|AB548619.1|	porcine	porcine	porcine, bat	0.9962	0.9946	0.9988	0.998	0.9985	0.0136	202.875	84.2387	417594	1041.25	125612	12.586
199	gi|334683276|dbj|AB548620.1|	porcine	porcine	porcine, bat, avian	0.9948	0.995	0.9988	0.9982	0.9984	0.0144	192.18	79.0948	462052	993.079	142086	15.7021
200	gi|334683278|dbj|AB548621.1|	porcine	porcine	porcine, bat, avian	0.9963	0.9954	0.9989	0.9986	0.9986	0.012	196.027	79.7555	455080	1022.5	138038	11.2356
201	gi|334683280|dbj|AB548622.1|	porcine	porcine	porcine, bat	0.9967	0.9854	0.9987	0.9975	0.9983	0.023	256.669	134.826	239849	1695.69	113024	113.091
202	gi|334683282|dbj|AB548623.1|	porcine	porcine	porcine, bat	0.9979	0.9926	0.9986	0.998	0.9984	0.0142	223.468	111.026	488007	1149.02	149710	31.7292
203	gi|334683284|dbj|AB548624.1|	porcine	porcine	porcine, bat	0.9961	0.9963	0.9986	0.9984	0.9987	0.0116	202.402	86.8108	364914	1020.99	138408	29.8267
204	gi|27357178|gb|AY167585.1|	porcine	porcine	porcine, bat	0.9818	0.9893	0.9978	0.9938	0.9982	0.0388	222.614	115.925	392692	1708.41	132240	90.1518
205	gi|50363109|gb|AY653204.1|	porcine	porcine	porcine, bat	0.9958	0.9969	0.9988	0.9991	0.9987	0.0103	211.651	91.1489	341134	1242.87	118947	36.8287
206	gi|110612800|gb|DQ462404.2|	porcine	porcine	porcine, bat, avian	0.9958	0.9963	0.9988	0.9989	0.9985	0.0114	194.619	80.7973	442143	1174.07	134770	17.7429
207	gi|113127132|gb|DQ862099.1|	porcine	porcine	porcine, bat	0.9975	0.989	0.9988	0.9959	0.9983	0.0202	212.702	74.4841	557376	693.071	144886	22.887
208	gi|116008265|gb|DQ985739.1|	porcine	porcine	porcine, bat, avian	0.9978	0.9941	0.9988	0.9989	0.9985	0.0117	193.586	94.0851	412378	1131.35	120187	26.9876
209	gi|121722565|gb|EF185992.1|	porcine	porcine	porcine, bat	0.9978	0.9885	0.9988	0.9968	0.9984	0.0194	208.972	74.0359	607498	658.947	151933	27.4594
210	gi|269927198|gb|GU180142.1|	porcine	porcine	porcine, bat	0.9966	0.9932	0.9986	0.9977	0.9983	0.0152	232.591	118.858	450452	1342.46	135255	37.6951
211	gi|269927200|gb|GU180143.1|	porcine	porcine	porcine, bat	0.9973	0.9817	0.9989	0.9988	0.9982	0.0248	229.521	99.8687	646641	1254.52	172409	28.4609
212	gi|269927202|gb|GU180144.1|	porcine	porcine	porcine, bat	0.995	0.9936	0.9982	0.9972	0.9985	0.0171	209.194	139.244	332885	1606.07	118297	47.4974
213	gi|269927204|gb|GU180145.1|	porcine	porcine	porcine, bat	0.9988	0.9933	0.9991	0.9989	0.9984	0.0112	224.268	82.5486	513395	907.187	132810	66.3142
214	gi|269927206|gb|GU180146.1|	porcine	porcine	porcine, bat	0.9982	0.9883	0.9989	0.9983	0.9983	0.0178	231.194	101.433	574180	1023.94	163394	44.3579
215	gi|269927208|gb|GU180147.1|	porcine	porcine	porcine, bat	0.9981	0.9923	0.9988	0.9981	0.9984	0.0141	238.255	135.247	425167	1492.46	129756	29.0591
216	gi|269927210|gb|GU180148.1|	porcine	porcine	porcine, bat	0.9977	0.9882	0.9989	0.9979	0.9982	0.0188	220.263	99.444	525779	969.331	151989	38.205
217	gi|356892495|gb|JN184634.1|	porcine	porcine	porcine, bat	0.9986	0.9942	0.9988	0.9991	0.9986	0.0104	215.791	106.078	513788	1063.59	140549	23.1989
218	gi|353331776|gb|JN315706.1|	porcine	porcine	porcine, bat	0.9971	0.9958	0.9988	0.9992	0.9987	0.0101	228.572	101.563	420012	1464.33	132677	35.4455
219	gi|353331778|gb|JN381492.1|	porcine	porcine	porcine, bat	0.9957	0.9884	0.9986	0.9975	0.9985	0.021	213.659	100.435	436235	1217.79	133335	38.3489
220	gi|353529425|gb|JN543367.1|	porcine	porcine	porcine, bat	0.997	0.9958	0.9989	0.9991	0.9987	0.0102	209.238	78.8742	389453	1065.97	128834	22.8688
221	gi|351630105|gb|JN547228.1|	porcine	porcine	porcine, bat	0.9979	0.9921	0.9989	0.9971	0.9987	0.015	202.966	110.269	430932	776.256	145749	30.647
222	gi|372349655|gb|JN599150.1|	porcine	porcine	porcine, bat, avian	0.9962	0.9956	0.9988	0.9987	0.9986	0.0119	194.053	76.8116	465950	1038.7	139114	9.3887
223	gi|377657487|gb|JN825706.1|	porcine	porcine	porcine, bat	0.9945	0.9935	0.9985	0.9985	0.9987	0.0159	209.255	114.457	231174	1674.6	102166	7.3418
224	gi|377657489|gb|JN825707.1|	porcine	porcine	porcine, bat	0.9946	0.9944	0.9986	0.9985	0.9987	0.0149	205.836	110.947	258217	1561.59	105802	7.9843
225	gi|377657491|gb|JN825708.1|	porcine	porcine	porcine, bat	0.9954	0.9948	0.9986	0.9987	0.9988	0.0134	209.055	113.148	229485	1647.15	102426	8.3122
226	gi|377657493|gb|JN825709.1|	porcine	porcine	porcine, bat	0.9956	0.9952	0.9987	0.9988	0.9987	0.0126	203.719	102.172	257027	1513.07	98759.6	10.5078
227	gi|377657495|gb|JN825710.1|	porcine	porcine	porcine, bat	0.9951	0.9937	0.9985	0.9983	0.9987	0.0153	209.701	112.742	239255	1608.28	102212	6.284
228	gi|377657497|gb|JN825711.1|	porcine	porcine	porcine, bat	0.9958	0.994	0.9986	0.9987	0.9987	0.014	215.836	111.801	251060	1641.07	103845	9.5035
229	gi|379319276|gb|JN825712.1|	porcine	porcine	porcine, bat	0.9942	0.9937	0.9985	0.9988	0.9986	0.0157	200.649	118.786	258372	1603.58	116533	5.6414
230	gi|363413019|gb|JN980698.1|	porcine	porcine	porcine, bat	0.9967	0.9941	0.9985	0.9991	0.9987	0.0127	236.863	106.458	181989	1979.66	104123	19.5817
231	gi|389828682|gb|JQ239429.1|	porcine	porcine	porcine, bat	0.9951	0.9911	0.9985	0.999	0.9986	0.0174	233.706	103.82	180868	2081.43	109303	29.0925
232	gi|389828686|gb|JQ239430.1|	porcine	porcine	porcine, bat	0.9967	0.9967	0.9985	0.999	0.9987	0.0102	216.533	122.029	324857	1444.08	124799	21.3787
233	gi|389828690|gb|JQ239431.1|	porcine	porcine	porcine, bat, avian	0.9973	0.9957	0.9989	0.9989	0.9986	0.0103	194.71	71.3723	467376	941.874	137329	10.7157
234	gi|389828695|gb|JQ239432.1|	porcine	porcine	porcine, bat, avian	0.9962	0.9949	0.9989	0.9987	0.9984	0.0126	192.574	76.3748	460194	1066.57	133399	13.8847
235	gi|389828700|gb|JQ239433.1|	porcine	porcine	porcine, bat	0.9968	0.9961	0.9985	0.9989	0.9987	0.0107	220.403	119.266	313055	1360.22	130367	15.541
236	gi|389828703|gb|JQ239434.1|	porcine	porcine	porcine, bat	0.996	0.9945	0.9982	0.9981	0.9986	0.0143	221.786	109.677	352647	1199.62	133492	19.1329
237	gi|389828707|gb|JQ239435.1|	porcine	porcine	porcine, bat	0.9967	0.9923	0.9986	0.9991	0.9985	0.0145	218.002	86.4107	236860	1699.23	93589.7	39.214
238	gi|389828711|gb|JQ239436.1|	porcine	porcine	porcine, bat	0.9942	0.9933	0.9983	0.9989	0.9986	0.0164	223.195	121.318	202348	2045.1	114126	21.0925
239	gi|363498866|gb|JQ257005.1|	porcine	porcine	porcine, bat	0.9961	0.9929	0.9986	0.9988	0.9986	0.0147	207.59	111.852	269802	1445.05	111324	15.5259
240	gi|363498868|gb|JQ257006.1|	porcine	porcine	porcine, bat	0.9947	0.9893	0.9982	0.9984	0.9985	0.0207	222.208	132.078	222629	1806.1	113013	10.7153
241	gi|363498870|gb|JQ257007.1|	porcine	porcine	porcine, bat	0.9967	0.9944	0.9985	0.9991	0.9986	0.0124	222.456	103.311	270194	1592.31	109871	11.2547
242	gi|385863474|gb|JQ517274.1|	porcine	porcine	porcine, bat, avian	0.9945	0.9952	0.9986	0.9986	0.9987	0.0141	198.611	108.566	259736	1486.14	106978	22.5878
243	gi|386785695|gb|JQ627653.1|	porcine	porcine	porcine, bat	0.9964	0.9939	0.9987	0.9987	0.9987	0.0133	202.91	88.6056	266093	1366.47	100582	16.1385
244	gi|386785697|gb|JQ627654.1|	porcine	porcine	porcine, bat, avian	0.9958	0.995	0.9987	0.9988	0.9987	0.0128	192.925	118.603	340772	1463.47	127344	15.165
245	gi|392301330|gb|JQ979287.1|	porcine	porcine	porcine, bat	0.9948	0.9947	0.9981	0.9977	0.9986	0.0157	210.821	111.253	381840	1117.75	145809	16.8499
246	gi|392301332|gb|JQ979288.1|	porcine	porcine	porcine, bat	0.9968	0.996	0.9988	0.999	0.9988	0.0103	205.676	86.2099	286061	1227.93	108640	10.4798
247	gi|392301334|gb|JQ979289.1|	porcine	porcine	porcine, bat	0.9955	0.993	0.9984	0.9988	0.9987	0.0152	212.368	121.451	237889	1638.69	115701	4.746
248	gi|392301338|gb|JQ979291.1|	porcine	porcine	porcine, bat	0.9958	0.9936	0.9985	0.9988	0.9987	0.0144	205.134	121.992	287273	1488.86	124582	3.5246
249	gi|397328493|gb|JX018179.1|	porcine	porcine	porcine, bat	0.995	0.9902	0.9984	0.9986	0.9987	0.0188	213.371	101.849	168252	1818.54	108285	9.3706
250	gi|397328495|gb|JX018180.1|	porcine	porcine	porcine, bat	0.9965	0.9957	0.9987	0.9991	0.9987	0.0111	210.023	106.878	277150	1288.8	134157	27.4749
251	gi|397328497|gb|JX018181.1|	porcine	porcine	porcine, bat	0.9969	0.9923	0.9983	0.9987	0.9987	0.0147	222.046	103.898	228955	1215.97	120945	26.4508
252	gi|397328499|gb|JX018182.1|	porcine	porcine	porcine, bat	0.9966	0.9791	0.9982	0.9949	0.9986	0.0324	216.155	101.585	213628	1245.47	106164	36.0013
253	gi|397328501|gb|JX018183.1|	porcine	porcine	porcine, bat, avian	0.9958	0.9913	0.9984	0.9981	0.9986	0.0175	195.506	124.375	268946	1420.93	118403	11.6237
254	gi|399146002|gb|JX070671.1|	porcine	porcine	porcine, bat	0.9941	0.9924	0.9983	0.9984	0.9987	0.0179	201.377	107.707	275718	1436.69	117722	8.8724
255	gi|399146004|gb|JX070672.1|	porcine	porcine	porcine, bat	0.9956	0.9905	0.9985	0.9982	0.9986	0.0183	205.75	118.871	402094	1144.9	168934	27.455
256	gi|400294498|gb|JX112709.1|	porcine	porcine	porcine, bat	0.9953	0.9907	0.9984	0.9986	0.9987	0.018	226.623	101.53	178139	1824.51	111138	13.6032
257	gi|402234660|gb|JX163294.1|	porcine	porcine	porcine, bat	0.9932	0.9924	0.9983	0.9984	0.9985	0.0189	220.467	116.287	335484	1526.93	133614	12.965
258	gi|402235146|gb|JX188454.1|	porcine	porcine	porcine, bat, avian	0.9948	0.9938	0.9985	0.9986	0.9988	0.0152	198.995	104.823	195222	1683.8	104560	8.4938
259	gi|402914093|gb|JX242462.1|	porcine	porcine	porcine, bat	0.9961	0.995	0.9986	0.9988	0.9987	0.0126	200.124	112.478	393314	1052.29	159391	12.388
260	gi|402914097|gb|JX242464.1|	porcine	porcine	porcine, bat	0.9952	0.995	0.9984	0.998	0.9986	0.0145	213.598	111.476	353758	1166.98	135401	31.161
261	gi|402695537|gb|JX258672.1|	porcine	porcine	porcine, bat	0.9945	0.9948	0.9987	0.9987	0.9987	0.0143	206.29	101.208	272751	1448.55	107186	9.8953
262	gi|404256436|gb|JX261936.1|	porcine	porcine	porcine, bat	0.9965	0.9883	0.9985	0.9986	0.9987	0.0192	222.206	92.427	162389	1706.94	114803	21.6798
263	gi|407830448|gb|JX435298.1|	porcine	porcine	porcine, bat	0.9951	0.9932	0.9984	0.9988	0.9986	0.0157	211.766	134.897	238172	1754.62	114252	4.8672
264	gi|407830450|gb|JX435299.1|	porcine	porcine	porcine, bat	0.9953	0.9933	0.9985	0.9983	0.9987	0.0155	209.997	123.585	253131	1568.27	107941	9.291
265	gi|407830452|gb|JX435300.1|	porcine	porcine	porcine, bat	0.9958	0.9941	0.9985	0.9989	0.9987	0.0137	207.562	128.071	263111	1608.96	118661	2.8735
266	gi|407830454|gb|JX435301.1|	porcine	porcine	porcine, bat	0.9958	0.9925	0.9985	0.999	0.9986	0.0153	220.864	131.859	219382	1941.88	109973	6.9404
267	gi|407830456|gb|JX435302.1|	porcine	porcine	porcine, bat	0.9944	0.9933	0.9983	0.9986	0.9987	0.0164	204.426	129.854	261405	1619.53	118190	4.3407
268	gi|407830458|gb|JX435303.1|	porcine	porcine	porcine, bat	0.9944	0.9936	0.9984	0.9986	0.9987	0.0161	210.985	134.995	237488	1707.57	118585	5.9305
269	gi|407830460|gb|JX435304.1|	porcine	porcine	porcine, bat	0.9959	0.993	0.9985	0.9989	0.9986	0.0146	209.224	122.531	234038	1708	110293	5.3697
270	gi|407830462|gb|JX435305.1|	porcine	porcine	porcine, bat	0.995	0.993	0.9984	0.9985	0.9986	0.0161	202.402	135.07	264800	1545.05	121753	6.3528
271	gi|409034597|gb|JX489155.1|	porcine	porcine	porcine, bat, avian	0.9954	0.9935	0.9985	0.9987	0.9988	0.0148	198.114	107.059	198019	1667.65	105740	9.4179
272	gi|410072477|gb|JX501317.1|	porcine	porcine	porcine, bat, avian	0.9963	0.9959	0.9988	0.9989	0.9986	0.0113	195.143	125.983	343506	1406.65	134936	27.2923
273	gi|410072479|gb|JX501318.1|	porcine	porcine	porcine, bat	0.9957	0.9921	0.9985	0.9982	0.9986	0.0167	218.565	131.137	409784	1216.78	167586	27.764
274	gi|410072481|gb|JX501319.1|	porcine	porcine	porcine, bat, avian	0.9964	0.9945	0.9987	0.9987	0.9987	0.0128	196.263	116.205	349442	1346.48	132662	9.9537
275	gi|410072483|gb|JX501320.1|	porcine	porcine	porcine, bat, avian	0.9953	0.9961	0.9988	0.9991	0.9988	0.0116	191.291	108.935	331104	1474.67	124540	11.0567
276	gi|410072485|gb|JX501321.1|	porcine	porcine	porcine, bat, avian	0.9958	0.9949	0.9987	0.9989	0.9987	0.0127	197.553	114.581	355348	1360.16	136314	7.2923
277	gi|410072487|gb|JX501322.1|	porcine	porcine	porcine, bat	0.9905	0.9885	0.998	0.9976	0.9985	0.0265	203.835	124.035	268630	1571.42	120775	13.7756
278	gi|410072489|gb|JX501323.1|	porcine	porcine	porcine, bat	0.9958	0.9952	0.9984	0.9989	0.9986	0.0127	219.622	120.981	268906	1612.62	115589	9.7611
279	gi|406828976|gb|JX512907.1|	porcine	porcine	porcine, bat	0.9959	0.9928	0.9985	0.9988	0.9986	0.0151	204.782	128.601	270083	1576.95	120792	3.5275
280	gi|409898552|gb|JX524137.1|	porcine	porcine	porcine, bat	0.9958	0.9938	0.9987	0.9984	0.9987	0.0144	209.838	95.997	276568	1428.16	98096.4	9.6245
281	gi|425856767|gb|JX560761.1|	porcine	porcine	porcine, bat, avian	0.9961	0.9947	0.9988	0.9984	0.9985	0.0133	192.49	78.5368	451552	1030.13	137236	11.0571
282	gi|414151650|gb|JX647847.1|	porcine	porcine	porcine, bat	0.9955	0.9909	0.9983	0.9987	0.9987	0.0177	235.404	101.209	184443	1871.43	112731	18.4344
283	gi|431878534|gb|KC196276.1|	porcine	porcine	porcine, bat	0.9966	0.9944	0.9985	0.999	0.9986	0.0126	233.337	109.046	265885	1677.32	112455	12.0614
284	gi|455475446|gb|KC242898.1|	porcine	porcine	porcine, bat	0.9963	0.993	0.9984	0.9976	0.9988	0.0156	214.67	123.638	239646	1484.2	113253	22.5983
285	gi|455475448|gb|KC242899.1|	porcine	porcine	porcine, bat	0.9939	0.9931	0.9984	0.9987	0.9987	0.017	210.12	131.499	239166	1796.19	117872	13.1795
286	gi|455475450|gb|KC242900.1|	porcine	porcine	porcine, bat	0.9963	0.9911	0.9983	0.9974	0.9988	0.0178	219.599	124.437	230392	1510.48	118848	22.014
287	gi|455475454|gb|KC242902.1|	porcine	porcine	porcine, bat	0.9963	0.9915	0.9983	0.9972	0.9988	0.0176	218.967	123.15	235800	1467.83	116622	20.3913
288	gi|455475456|gb|KC242903.1|	porcine	porcine	porcine, bat	0.9957	0.9917	0.9988	0.9975	0.9986	0.0175	201.065	74.7312	253647	1233.15	92213.4	14.8987
289	gi|455475458|gb|KC242904.1|	porcine	porcine	porcine, bat	0.994	0.9908	0.9983	0.9984	0.9986	0.0196	211.193	143.49	227649	1835.01	119137	7.9452
290	gi|455475460|gb|KC242905.1|	porcine	porcine	porcine, bat	0.9954	0.9923	0.9987	0.9979	0.9987	0.0167	203.816	77.5831	217390	1369.74	95029.7	13.8831
291	gi|455475462|gb|KC242906.1|	porcine	porcine	porcine, bat	0.995	0.9924	0.9987	0.998	0.9987	0.0168	201.309	78.3343	215658	1397.28	96063.8	11.8167
292	gi|455475464|gb|KC242907.1|	porcine	porcine	porcine, bat	0.9943	0.9896	0.9985	0.9982	0.9985	0.0206	200.131	139.434	258590	1565.21	128764	13.0548
293	gi|455475466|gb|KC242908.1|	porcine	porcine	porcine, bat, avian	0.9942	0.9897	0.9985	0.9981	0.9986	0.0206	187.637	109.226	251130	1412.77	111529	17.5839
294	gi|455475468|gb|KC242909.1|	porcine	porcine	porcine, bat, avian	0.9944	0.9939	0.9987	0.9983	0.9988	0.0156	196.502	77.0619	218865	1373.04	96010.1	14.4115
295	gi|455475470|gb|KC242910.1|	porcine	porcine	porcine, bat	0.9952	0.9928	0.9987	0.9978	0.9987	0.0165	203.034	81.8055	213280	1391.02	95811.7	11.3437
296	gi|455475472|gb|KC242911.1|	porcine	porcine	porcine, bat, avian	0.9955	0.9894	0.9984	0.9975	0.9987	0.0202	191.899	106.051	268687	1290.62	110914	15.5433
297	gi|455475474|gb|KC242912.1|	porcine	porcine	porcine, bat, avian	0.9943	0.9892	0.9984	0.9973	0.9986	0.0219	189.885	112.063	266986	1395.61	111887	17.8294
298	gi|514833073|gb|KC787537.1|	porcine	porcine	porcine, bat, avian	0.9938	0.9911	0.9984	0.9983	0.9986	0.0194	198.021	107.37	266545	1473.54	116091	5.6015
299	gi|514833080|gb|KC787540.1|	porcine	porcine	porcine, bat	0.993	0.9921	0.9986	0.9986	0.9987	0.0186	200.578	108.882	289345	1552.61	120221	8.5732
300	gi|514833086|gb|KC787543.1|	porcine	porcine	porcine, bat	0.9971	0.9914	0.9986	0.9989	0.9985	0.0152	213.626	118.915	317014	1282.9	136844	20.2275
301	gi|527461756|gb|KC879275.1|	porcine	porcine	porcine, bat	0.9915	0.9888	0.9983	0.9969	0.9981	0.0261	215.611	111.403	325048	1623.12	94807.8	41.8908
302	gi|527461758|gb|KC879276.1|	porcine	porcine	porcine, bat	0.9942	0.9894	0.9983	0.9967	0.9983	0.0228	220.621	117.977	316863	1603.55	97583.4	31.1687
303	gi|527461760|gb|KC879277.1|	porcine	porcine	porcine, bat	0.9938	0.9863	0.9983	0.9948	0.9982	0.0283	218.392	119.476	330506	1587.24	97322.4	41.2976
304	gi|527461762|gb|KC879278.1|	porcine	porcine	porcine, bat	0.998	0.9897	0.9989	0.999	0.9982	0.0158	227.688	148.374	412462	1690.75	122506	58.5442
305	gi|527461764|gb|KC879279.1|	porcine	porcine	porcine, bat	0.9978	0.9798	0.9989	0.999	0.9981	0.0261	231.528	120.569	496144	1479.89	135909	51.2039
306	gi|527461766|gb|KC879280.1|	porcine	porcine	porcine, bat	0.9977	0.9907	0.999	0.999	0.9984	0.0149	204.721	99.916	597877	1176.69	190656	24.3047
307	gi|527461768|gb|KC879281.1|	porcine	porcine	porcine, bat, avian	0.9978	0.9912	0.9989	0.9989	0.9985	0.0143	198.768	104.542	516253	1192.38	156720	21.0272
308	gi|527461770|gb|KC879282.1|	porcine	porcine	porcine, bat	0.9982	0.9929	0.9989	0.9991	0.9985	0.0121	208.159	106.589	590661	1200.49	176765	33.319
309	gi|543335530|gb|KF177256.1|	porcine	porcine	porcine, bat	0.9949	0.9928	0.9985	0.9987	0.9986	0.0163	205.548	120.664	284820	1457.22	127274	6.8778
310	gi|543335532|gb|KF177257.1|	porcine	porcine	porcine, bat	0.9929	0.991	0.9982	0.9984	0.9985	0.0206	213.605	144.647	239037	1926.62	117571	6.7639
311	gi|543335534|gb|KF177258.1|	porcine	porcine	porcine, bat	0.9933	0.9895	0.9982	0.9981	0.9985	0.0221	212.42	134.867	248083	1749.43	121095	6.6492
312	gi|525470002|gb|KF384500.1|	porcine	porcine	porcine, bat	0.9958	0.9872	0.9982	0.998	0.9986	0.0219	252.663	91.0378	212854	1719.19	118129	33.7271
313	gi|410505|emb|Z25483.1|	porcine	porcine	porcine, bat	0.9982	0.9912	0.9988	0.9972	0.9984	0.0159	215.2	81.4827	505938	754.045	130927	19.055
314	gi|13752444|gb|AF353511.1|	porcine	porcine	porcine, bat	0.9979	0.9894	0.9988	0.9965	0.9983	0.0188	215.446	76.5947	548012	700.974	138447	23.9188
315	gi|326486529|gb|GU937797.1|	porcine	porcine	porcine, bat	0.9975	0.9846	0.9988	0.9948	0.9982	0.0258	219.417	65.283	524411	618.49	125621	34.954
316	gi|380851043|gb|JQ023161.1|	porcine	porcine	porcine, bat	0.9963	0.9931	0.9985	0.9955	0.9984	0.0179	220.515	84.3624	431806	942.808	127128	25.43
317	gi|380851050|gb|JQ023162.1|	porcine	porcine	porcine, bat, avian	0.9964	0.9959	0.9989	0.9989	0.9985	0.0111	195.752	76.9688	439914	1077.24	132180	9.7501
318	gi|399227061|gb|JX088695.1|	porcine	porcine	porcine, bat	0.9959	0.9931	0.9984	0.9987	0.9986	0.0148	213.726	125.956	256237	1574.22	114627	10.1176
319	gi|444300615|gb|KC109141.1|	porcine	porcine	porcine, bat, avian	0.9961	0.9958	0.9988	0.9986	0.9986	0.0118	195.836	90.2148	475074	1066.63	155572	10.1364
320	gi|486138040|gb|KC140102.1|	porcine	porcine	porcine, bat	0.9956	0.9924	0.9988	0.9979	0.9987	0.0163	203.948	78.8009	216525	1354.29	95049.3	14.4094
321	gi|509265008|gb|KC189944.1|	porcine	porcine	porcine, bat, avian	0.997	0.9949	0.9989	0.9988	0.9985	0.0117	199.658	74.8119	457524	1081.68	128314	9.5981
322	gi|459357901|gb|KC210145.1|	porcine	porcine	porcine, bat, avian	0.994	0.9905	0.9986	0.9985	0.9986	0.0195	191.364	111.043	290309	1431.45	129227	12.6158
323	gi|459357915|gb|KC210147.1|	porcine	porcine	porcine, bat	0.995	0.9929	0.9985	0.9987	0.9986	0.0161	200.63	129.592	267524	1580.38	120864	3.8549
324	gi|527290413|gb|KF267450.1|	porcine	porcine	porcine, bat	0.9954	0.9945	0.9986	0.9988	0.9988	0.0136	200.591	112.32	303558	1366.82	126056	5.8038
325	gi|514483276|gb|KF272920.1|	porcine	porcine	porcine, bat, avian	0.9945	0.9929	0.9986	0.9988	0.9987	0.0162	195.586	109.015	272209	1444.7	118957	3.7494
326	gi|564760327|gb|KF452322.1|	porcine	porcine	porcine, bat, avian	0.9963	0.9898	0.9986	0.9985	0.9987	0.0177	192.285	97.8488	322851	1213.4	125962	10.2092
327	gi|564760356|gb|KF452323.1|	porcine	porcine	porcine, bat, avian	0.9948	0.9923	0.9986	0.9988	0.9987	0.0165	191.439	102.784	287266	1381.96	118868	3.7761
328	gi|551485548|gb|KF468752.1|	porcine	porcine	porcine, bat, avian	0.9946	0.993	0.9987	0.9989	0.9987	0.0158	191.058	100.587	297017	1331.22	122647	5.4964
329	gi|551485555|gb|KF468753.1|	porcine	porcine	porcine, bat, avian	0.9949	0.9932	0.9986	0.9988	0.9987	0.0155	197.059	110.109	267993	1448.93	117891	2.9018
330	gi|551485562|gb|KF468754.1|	porcine	porcine	porcine, bat, avian	0.9948	0.9929	0.9987	0.9988	0.9987	0.0159	192.921	103.018	299258	1361.64	121399	3.9926
331	gi|557844677|gb|KF650371.1|	porcine	porcine	porcine, bat, avian	0.9946	0.9926	0.9986	0.9988	0.9987	0.0163	194.133	104.481	285609	1433.31	120189	3.9948
332	gi|557844691|gb|KF650372.1|	porcine	porcine	porcine, bat, avian	0.9943	0.9928	0.9986	0.9989	0.9987	0.0164	195.15	109.405	277581	1528.36	118789	4.2026
333	gi|557844705|gb|KF650373.1|	porcine	porcine	porcine, bat, avian	0.996	0.9937	0.9987	0.999	0.9988	0.0135	193.285	101.42	303496	1329.21	121541	4.0337
334	gi|557844721|gb|KF650374.1|	porcine	porcine	porcine, bat, avian	0.9964	0.9938	0.9988	0.999	0.9988	0.0129	194.224	100.629	315171	1288.86	123446	4.2576
335	gi|557844737|gb|KF650375.1|	porcine	porcine	porcine, bat, avian	0.9965	0.9941	0.9988	0.999	0.9988	0.0127	195.733	101.925	329837	1260.01	126487	3.8451
336	gi|575502656|gb|KF761675.1|	porcine	porcine	porcine, bat	0.9948	0.9925	0.9982	0.9983	0.9986	0.0174	215.718	140.441	191515	1854.65	112148	14.2739
337	gi|661567690|gb|KF840537.1|	porcine	porcine	porcine, bat	0.9939	0.9926	0.9983	0.9986	0.9986	0.0176	204.264	137.879	231337	1726.56	118557	6.3967
338	gi|595597734|gb|KJ020932.1|	porcine	porcine	porcine, bat, avian	0.9964	0.9929	0.9986	0.9975	0.9987	0.0155	198.926	112.119	223786	1251.42	109246	22.6726
339	gi|575502846|gb|KJ158152.1|	porcine	porcine	porcine, bat, avian	0.9967	0.9958	0.9989	0.9988	0.9986	0.011	192.124	73.7494	443879	1031.84	132652	10.4704
340	gi|606235531|gb|KJ196348.1|	porcine	porcine	porcine, bat	0.9883	0.9849	0.9981	0.9979	0.9983	0.0321	223.454	139.461	222952	1864.25	122828	22.5743
341	gi|591400267|gb|KJ399978.1|	porcine	porcine	porcine, bat	0.9954	0.993	0.9985	0.9987	0.9986	0.0155	213.821	119.462	377972	1175.85	155836	20.3363
342	gi|599176356|gb|KJ408801.1|	porcine	porcine	porcine, bat, avian	0.9948	0.9924	0.9986	0.9989	0.9987	0.0163	191.089	108.195	264635	1473.13	117908	3.4228
343	gi|641452900|gb|KJ584361.1|	porcine	porcine	porcine, bat, avian	0.9946	0.9935	0.9987	0.9989	0.9987	0.0153	188.21	96.9169	280986	1387.28	116830	4.6829
344	gi|619728094|gb|KJ623926.1|	porcine	porcine	porcine, bat, avian	0.9944	0.9914	0.9986	0.9987	0.9987	0.018	195.706	107.439	282891	1468.83	116650	5.4428
345	gi|659495319|gb|KJ662670.1|	porcine	porcine	porcine, bat, avian	0.994	0.9918	0.9986	0.9986	0.9987	0.018	193.297	99.7772	308819	1336.55	121575	6.0522
346	gi|635718004|gb|KJ778615.1|	porcine	porcine	porcine, bat, avian	0.9938	0.9927	0.9985	0.9987	0.9987	0.0173	196.838	112.325	279267	1456.78	124011	4.4156
347	gi|635718011|gb|KJ778616.1|	porcine	porcine	porcine, bat, avian	0.9954	0.9948	0.9987	0.9989	0.9988	0.0132	197.87	116.462	301549	1377.49	129439	8.6987
348	gi|429484689|gb|JQ693049.1|	porcine	porcine	porcine, avian	0.9899	0.9911	0.9978	0.9965	0.9982	0.0263	127.603	326.161	24095.5	1551.51	281329	37.8573
349	gi|429484691|gb|JQ693050.1|	porcine	porcine	porcine, avian	0.987	0.9926	0.9983	0.9977	0.9983	0.0257	108.774	259.601	46595.4	1495.44	200199	23.0707
350	gi|429484693|gb|JQ693051.1|	porcine	porcine	porcine, avian	0.9911	0.9937	0.9983	0.9978	0.9983	0.0205	140.651	311.649	27431.4	1817.9	212590	38.5042
351	gi|429484695|gb|JQ693052.1|	porcine	porcine	porcine, avian	0.9929	0.9936	0.9984	0.998	0.9984	0.0185	142.523	313.529	29560.2	1842.18	233709	33.5145
352	gi|33304212|gb|AY335548.1|	porcine	porcine	porcine, avian	0.9917	0.9902	0.9983	0.9972	0.9984	0.0238	154.857	275.762	26525.5	1511.43	181925	23.6728
353	gi|46561023|gb|AY587882.1|	porcine	porcine	porcine, avian	0.9907	0.9922	0.9984	0.9975	0.9984	0.0225	151.522	288.963	25544.7	1535.25	211604	18.456
354	gi|62946551|gb|DQ001167.1|	porcine	porcine	porcine, avian	0.9805	0.9839	0.9977	0.9972	0.9979	0.0425	139.904	301.899	21001.3	1460.34	236018	91.5445
355	gi|85680429|gb|DQ201447.1|	porcine	porcine	porcine, avian	0.9887	0.9928	0.998	0.9974	0.9984	0.0243	147.71	294.743	19654.7	1533.38	226845	19.1791
356	gi|90735256|gb|DQ443743.1|	porcine	porcine	porcine, avian	0.9898	0.9891	0.9984	0.9971	0.9982	0.027	115.704	252.499	55800.5	1409.9	166017	44.8058
357	gi|256433417|gb|EU074218.2|	porcine	porcine	porcine, avian	0.9887	0.9905	0.9982	0.9971	0.9984	0.0268	158.928	282.952	17922.3	1361.73	198922	30.0645
358	gi|324497636|gb|HQ462571.1|	porcine	porcine	porcine, avian	0.9915	0.9891	0.9985	0.9973	0.9981	0.0252	121.953	269.451	52213.6	1672.04	186527	34.2689
359	gi|258407521|gb|FJ755618.2|	porcine	porcine	porcine, avian	0.9916	0.9901	0.9983	0.997	0.9984	0.0243	158.679	281.174	18785.3	1401.25	191178	21.2616
360	gi|507864394|gb|KC962433.1|	porcine	porcine	porcine, avian	0.9911	0.9884	0.9985	0.9972	0.9981	0.0265	122.855	268.691	56565.9	1670.72	178980	40.598
361	gi|380005466|gb|JQ065043.1|	porcine	porcine	bat, porcine	0.9817	0.9913	0.9981	0.995	0.998	0.0356	247.93	122.483	354203	2281.14	225354	150.925
362	gi|383081726|ref|NC_016990.1|	porcine	porcine	porcine, bat	0.9916	0.988	0.9982	0.9949	0.9981	0.029	258.991	122.209	331422	2103.89	256998	83.9925
363	gi|597710833|gb|KJ462462.1|	porcine	porcine	porcine, bat	0.9927	0.9917	0.9981	0.9975	0.998	0.0216	350.126	172.414	281925	2780.3	294620	30.1328
364	gi|597710841|gb|KJ569769.1|	porcine	porcine	porcine, bat	0.9926	0.9883	0.9982	0.9978	0.9981	0.0247	326.598	172.158	257878	2567.74	261558	34.3411
365	gi|641452853|gb|KJ584355.1|	porcine	porcine	porcine, bat	0.9871	0.9917	0.9981	0.9969	0.9981	0.0279	260.085	139.907	308662	2253.86	226107	31.6009
366	gi|641452861|gb|KJ584356.1|	porcine	porcine	porcine, bat	0.992	0.9896	0.9981	0.9976	0.9981	0.0244	368.886	169.948	237300	2798.8	296115	77.3416
367	gi|641452869|gb|KJ584357.1|	porcine	porcine	porcine, bat	0.9909	0.9922	0.9982	0.9973	0.9981	0.0231	301.695	145.817	273744	2401.4	253751	21.2937
368	gi|641452877|gb|KJ584358.1|	porcine	porcine	porcine, bat	0.9909	0.9922	0.9982	0.9973	0.9981	0.023	315.7	155.782	286590	2529.75	266905	20.741
369	gi|641452885|gb|KJ584359.1|	porcine	porcine	porcine, bat	0.9847	0.9923	0.9981	0.997	0.9981	0.0295	255.208	139.347	303860	2232.49	217577	29.8247
370	gi|643431439|gb|KJ620016.1|	porcine	porcine	porcine, bat	0.9922	0.9927	0.9982	0.9976	0.9981	0.0209	326.422	160.14	249221	2592.48	248303	35.6874
371	gi|85718614|ref|NC_007732.1|	porcine	porcine	porcine, bat, avian	0.9904	0.9834	0.992	0.9675	0.997	0.0693	135.554	108.978	5323.27	759.996	304225	84.2252
372	gi|21734847|gb|AF481863.1|	porcine	porcine	porcine, bat, avian	0.9886	0.9868	0.9955	0.9713	0.9974	0.0602	139.273	115.428	5809.82	751.25	285225	93.5067
373	gi|23295758|gb|AY078417.1|	porcine	porcine	porcine, bat, avian	0.9926	0.9919	0.9983	0.9918	0.9984	0.0266	122.593	110.624	13181.3	995.054	378210	92.9026
374	gi|197260969|gb|EU919227.1|	porcine	porcine	porcine, bat, avian	0.9929	0.9921	0.9977	0.9853	0.9984	0.0332	133.269	99.3371	11512.1	917.263	348113	79.4563
375	gi|110746792|gb|DQ811785.1|	porcine	porcine	porcine, avian	0.9905	0.9928	0.9982	0.9975	0.9985	0.0223	147.505	288.198	15698.1	1429.97	227814	24.4253
376	gi|331265414|gb|DQ811786.2|	porcine	porcine	porcine, avian	0.9911	0.9914	0.9983	0.9973	0.9984	0.0232	160.168	305.155	18323.2	1492.2	212514	20.9297
377	gi|110746812|gb|DQ811787.1|	porcine	porcine	porcine, avian	0.9914	0.9778	0.9985	0.9971	0.9984	0.0365	155.981	287.08	7904.24	1516.17	207281	128.379
378	gi|110746821|gb|DQ811788.1|	porcine	porcine	porcine, avian	0.9916	0.9885	0.9985	0.9974	0.9981	0.0256	121.36	268.709	52844.7	1676.49	190549	37.6262
379	gi|155369167|dbj|AB354579.1|	bovine	bovine	bovine, avian	0.9928	0.9946	0.0277	0.9906	0.9975	0.9965	116.765	218.313	12.1935	410.929	464184	1380.73
380	gi|18033971|gb|AF391542.1|	bovine	bovine	bovine, avian	0.9957	0.9952	0.0183	0.9954	0.9976	0.9976	112.378	232.902	22.3396	322.045	474442	1397.34
381	gi|61105551|gb|AY935637.1|	bovine	bovine	bovine, avian	0.996	0.9928	0.0215	0.9948	0.9975	0.9971	129.668	208.292	12.0451	277.043	509610	1340.18
382	gi|61105553|gb|AY935638.1|	bovine	bovine	bovine, avian	0.9952	0.9918	0.0224	0.9959	0.9975	0.9969	133.252	206.232	12.9171	296.636	541956	1505.67
383	gi|61105555|gb|AY935639.1|	bovine	bovine	bovine, avian	0.996	0.9912	0.0221	0.9958	0.9975	0.9972	136.848	208.632	10.8982	296.221	536582	1463.38
384	gi|61105559|gb|AY935641.1|	bovine	bovine	bovine, avian	0.9953	0.9915	0.0237	0.9951	0.9974	0.9967	134.33	215.768	43.6739	303.346	536578	1367.06
385	gi|61105561|gb|AY935642.1|	bovine	bovine	bovine, avian	0.9952	0.9921	0.022	0.996	0.9974	0.9969	129.997	213.064	10.4406	279.469	568969	1490.52
386	gi|61105563|gb|AY935643.1|	bovine	bovine	bovine, avian	0.9924	0.9948	0.0245	0.9941	0.9974	0.9965	126.586	267.674	16.8776	493.395	487281	1811.5
387	gi|61105565|gb|AY935644.1|	bovine	bovine	bovine, avian	0.996	0.9925	0.0245	0.9924	0.9975	0.9967	136.678	209.749	14.2637	293.122	502412	1404.1
388	gi|61105569|gb|AY935646.1|	bovine	bovine	bovine, avian	0.9961	0.9924	0.0236	0.9934	0.9975	0.9967	128.841	208.548	11.7501	274.246	487500	1205.43
389	gi|87082911|gb|DQ389632.1|	bovine	bovine	bovine, avian	0.9924	0.9946	0.0216	0.9963	0.9975	0.9972	110.891	234.749	17.0931	374.263	532890	1741.13
390	gi|87082913|gb|DQ389633.1|	bovine	bovine	bovine, avian	0.9948	0.9961	0.0164	0.9969	0.9976	0.9979	120.379	274.671	17.6112	450.852	536706	1925.5
391	gi|87082915|gb|DQ389634.1|	bovine	bovine	bovine, avian	0.993	0.9932	0.0242	0.9953	0.9975	0.9966	110.911	227.101	25.6319	388.13	471506	1597.84
392	gi|87082917|gb|DQ389635.1|	bovine	bovine	bovine, avian	0.9949	0.996	0.0175	0.996	0.9976	0.9976	114.398	257.522	13.0849	329.719	583811	1780.21
393	gi|87082919|gb|DQ389636.1|	bovine	bovine	bovine, avian	0.9947	0.9967	0.0241	0.9896	0.9975	0.9972	114.981	244.03	34.4427	321.615	560231	1567.09
394	gi|87082921|gb|DQ389637.1|	bovine	bovine	bovine, avian	0.9942	0.9957	0.0215	0.9939	0.9975	0.9968	115.58	252.764	8.0262	366.333	512808	1601.79
395	gi|87082923|gb|DQ389638.1|	bovine	bovine	bovine, avian	0.9955	0.9955	0.0256	0.9888	0.9975	0.9967	116.692	244.624	8.0189	300.278	514519	1461.41
396	gi|87082925|gb|DQ389639.1|	bovine	bovine	bovine, avian	0.9963	0.9962	0.0195	0.9929	0.9975	0.9974	124.07	251.133	17.3807	339.417	528210	1563.33
397	gi|87082927|gb|DQ389640.1|	bovine	bovine	bovine, avian	0.9943	0.996	0.0282	0.9872	0.9975	0.9965	110.154	246.705	11.2894	323.493	504544	1421.24
398	gi|87082929|gb|DQ389641.1|	bovine	bovine	bovine, avian	0.9952	0.9959	0.0231	0.9913	0.9975	0.9968	118.401	232.838	16.3614	328.414	502208	1433.72
399	gi|87082951|gb|DQ389652.1|	bovine	bovine	bovine, avian	0.9949	0.9964	0.0238	0.9903	0.9975	0.9969	128.515	252.919	22.3129	418.294	503858	1618.39
400	gi|87082953|gb|DQ389653.1|	bovine	bovine	bovine, avian	0.9933	0.9957	0.0323	0.9842	0.9975	0.9967	111.492	221.538	22.313	362.484	486295	1533.67
401	gi|87082955|gb|DQ389654.1|	bovine	bovine	bovine, avian	0.9929	0.9954	0.0194	0.9967	0.9975	0.9977	115.108	268.173	20.8708	467.183	524265	1907.83
402	gi|87082957|gb|DQ389655.1|	bovine	bovine	bovine, avian	0.9934	0.9951	0.0354	0.9818	0.9975	0.9964	111.366	237.194	17.6149	355.284	433090	1350.63
403	gi|87082959|gb|DQ389656.1|	bovine	bovine	bovine, avian	0.9796	0.991	0.0676	0.9751	0.9965	0.9899	105.699	223.607	81.0919	398.882	452662	1509.3
404	gi|87082961|gb|DQ389657.1|	bovine	bovine	bovine, avian	0.9961	0.996	0.0305	0.9829	0.9975	0.9969	132.763	233.042	58.3056	431.18	442734	1384.19
405	gi|87082963|gb|DQ389658.1|	bovine	bovine	avian, bovine	0.9932	0.9891	0.0613	0.9632	0.9966	0.9963	132.978	226.32	197.051	525.322	375369	1611.34
406	gi|87082965|gb|DQ389659.1|	bovine	bovine	avian, bovine	0.9809	0.9941	0.0655	0.9671	0.9971	0.995	98.7493	268.702	180.407	386.255	474587	1634.62
407	gi|87082967|gb|DQ389660.1|	bovine	bovine	bovine, avian	0.9966	0.9963	0.0195	0.9921	0.9976	0.9976	133.958	257.273	17.7437	380.789	506151	1600.01
408	gi|122726677|gb|EF193075.1|	bovine	bovine	bovine, avian	0.9937	0.9947	0.0384	0.9787	0.9975	0.9968	121.446	214.555	27.5338	367.354	459200	1366.14
409	gi|170675006|gb|EU401986.1|	bovine	bovine	bovine, avian	0.9934	0.9952	0.0231	0.9931	0.9976	0.9973	109.885	255.274	27.8001	400.454	481978	1641.33
410	gi|170675010|gb|EU401988.1|	bovine	bovine	bovine, avian	0.9919	0.9939	0.0266	0.9944	0.9974	0.9955	117.275	224.579	20.886	428.921	505221	1471.55
411	gi|170675012|gb|EU401989.1|	bovine	bovine	bovine, avian	0.991	0.9925	0.0462	0.9813	0.9972	0.9915	117.668	204.98	24.8668	381.341	461865	1188.72
412	gi|193795728|gb|EU814647.1|	bovine	bovine	bovine, avian	0.9941	0.9943	0.0226	0.9959	0.9973	0.9954	119.268	251.417	16.0949	307.506	535049	1296.38
413	gi|193795730|gb|EU814648.1|	bovine	bovine	bovine, avian	0.9914	0.9937	0.0312	0.9924	0.997	0.9939	123.875	259.278	34.2386	290.928	545735	1335.55
414	gi|310769581|gb|HM573326.1|	bovine	bovine	bovine, avian	0.9955	0.9952	0.0154	0.9982	0.9977	0.9977	118.699	253.134	14.3995	446.33	546832	1788.82
415	gi|310769589|gb|HM573330.1|	bovine	bovine	bovine, avian	0.9951	0.9952	0.0163	0.9978	0.9977	0.9977	118.025	258.761	10.0548	430.121	538009	1807.43
416	gi|519668481|gb|KF169908.1|	bovine	bovine	bovine, avian	0.9952	0.9901	0.0228	0.9974	0.9971	0.9971	156.043	263.052	87.2085	485.634	601557	2112.88
417	gi|519668483|gb|KF169909.1|	bovine	bovine	bovine, avian	0.9932	0.9936	0.0274	0.9931	0.9968	0.9956	131.155	293.073	21.5518	298.324	547494	1371.76
418	gi|519668485|gb|KF169910.1|	bovine	bovine	bovine, avian	0.9935	0.9934	0.0278	0.9921	0.9971	0.9959	127.141	280.523	24.8563	287.124	541687	1410.77
419	gi|519668489|gb|KF169912.1|	bovine	bovine	bovine, avian	0.9941	0.9941	0.0249	0.9935	0.997	0.9961	130.426	294.046	19.6138	294.63	541856	1408.01
420	gi|519668491|gb|KF169913.1|	bovine	bovine	bovine, avian	0.9937	0.992	0.0514	0.9694	0.9972	0.9961	120.567	230.226	36.8882	223.698	555738	1529.52
421	gi|519668493|gb|KF169914.1|	bovine	bovine	bovine, avian	0.9944	0.9946	0.0214	0.9958	0.9972	0.9963	122.741	244.372	17.2015	288.688	518403	1203.43
422	gi|519668495|gb|KF169915.1|	bovine	bovine	bovine, avian	0.9944	0.9897	0.0332	0.9891	0.9972	0.9961	131.003	208.987	57.936	275.682	511376	1409.19
423	gi|519668499|gb|KF169917.1|	bovine	bovine	bovine, avian	0.9957	0.9937	0.0216	0.9948	0.9972	0.9968	139.824	257.844	27.6717	286.026	618881	1750.59
424	gi|519668501|gb|KF169918.1|	bovine	bovine	bovine, avian	0.9952	0.9929	0.0233	0.9949	0.997	0.9964	137.836	254.699	19.8869	291.811	618378	1683.61
425	gi|519668503|gb|KF169919.1|	bovine	bovine	bovine, avian	0.9957	0.9933	0.0217	0.995	0.9972	0.9967	137.1	255.475	14.6128	286.29	611929	1716.8
426	gi|519668505|gb|KF169920.1|	bovine	bovine	bovine, avian	0.9924	0.9939	0.0424	0.9775	0.9973	0.9962	97.0068	227.692	17.6176	229.576	459007	1036.52
427	gi|519668507|gb|KF169921.1|	bovine	bovine	bovine, avian	0.9912	0.9943	0.0391	0.9818	0.9973	0.9959	97.2719	242.755	14.467	251.588	454271	1047.56
428	gi|519668509|gb|KF169922.1|	bovine	bovine	bovine, avian, human	0.9913	0.9935	0.1482	0.8752	0.9974	0.9941	113.665	224.84	75.3854	186.178	519183	1147.97
429	gi|519668511|gb|KF169923.1|	bovine	bovine	bovine, avian	0.9895	0.993	0.0703	0.9542	0.9971	0.9956	99.3957	221.081	32.6965	237.55	431679	962.779
430	gi|519668513|gb|KF169924.1|	bovine	bovine	bovine, avian, human	0.9912	0.9941	0.0702	0.951	0.9972	0.9959	116.856	221.047	57.8097	197.898	514313	1114.96
431	gi|519668515|gb|KF169925.1|	bovine	bovine	bovine, avian	0.9854	0.9918	0.0399	0.9907	0.9969	0.995	94.111	212.543	19.7516	286.032	434281	996.839
432	gi|519668517|gb|KF169926.1|	bovine	bovine	bovine, avian	0.9879	0.9932	0.0354	0.9913	0.9969	0.995	101.482	230.405	13.8472	308.29	438809	1012.6
433	gi|519668523|gb|KF169929.1|	bovine	bovine	bovine, avian	0.9889	0.991	0.0345	0.9922	0.9969	0.9962	96.0263	232.329	17.8447	285.475	473421	1241.96
434	gi|519668525|gb|KF169930.1|	bovine	bovine	bovine, avian	0.9922	0.9937	0.0292	0.9911	0.9972	0.9962	109.506	245.881	10.8966	286.204	466846	1192.42
435	gi|519668527|gb|KF169931.1|	bovine	bovine	bovine, avian	0.9872	0.994	0.0367	0.9894	0.9969	0.9954	106.083	257.05	20.2149	325.091	456709	1134.33
436	gi|519668529|gb|KF169932.1|	bovine	bovine	bovine, avian	0.988	0.9941	0.0357	0.9897	0.9969	0.9952	109.315	254.451	19.0647	321.472	458580	1072.07
437	gi|519668531|gb|KF169933.1|	bovine	bovine	bovine, avian	0.9928	0.9948	0.0266	0.9938	0.9973	0.9944	107.651	229.07	37.9328	291.922	491119	975.705
438	gi|519668533|gb|KF169934.1|	bovine	bovine	bovine, avian	0.9841	0.9929	0.0391	0.9908	0.9969	0.9959	88.8836	232.299	30.8041	288.045	494030	1263.1
439	gi|519668537|gb|KF169936.1|	bovine	bovine	bovine, avian	0.983	0.9927	0.0408	0.9923	0.9968	0.9942	98.1341	237.793	26.511	267.155	499357	1048.6
440	gi|519668539|gb|KF169937.1|	bovine	bovine	bovine, avian	0.992	0.9942	0.0245	0.9959	0.9971	0.9961	108.974	237.747	21.0189	287.592	551123	1203.5
441	gi|519668541|gb|KF169938.1|	bovine	bovine	bovine, avian	0.9911	0.9895	0.0309	0.996	0.9967	0.9955	108.296	228.431	30.495	336.451	535537	1212.74
442	gi|519668543|gb|KF169939.1|	bovine	bovine	bovine, avian	0.9951	0.9951	0.0241	0.991	0.9974	0.997	116.022	229.02	10.3581	266.201	486013	1231.7
443	gi|519668545|gb|KF169940.1|	bovine	bovine	bovine, avian	0.9953	0.9949	0.0248	0.99	0.9975	0.9972	114.221	227.124	15.6693	260.647	487403	1243.79
444	gi|15081544|ref|NC_003045.1|	bovine	bovine	bovine, avian	0.9946	0.9955	0.0283	0.9877	0.9975	0.9961	106.318	217.797	14.2024	291.275	463134	1115.22
445	gi|331264481|gb|DQ811784.2|	bovine	bovine	bovine, avian	0.9968	0.9946	0.0192	0.9953	0.9974	0.9964	145.11	224.34	35.9282	385.534	503174	1364.15
446	gi|145208884|gb|EF424615.1|	bovine	bovine	bovine, avian	0.9948	0.994	0.0268	0.991	0.9975	0.9955	109.327	222.828	16.9322	297.813	461211	1118.69
447	gi|145208896|gb|EF424616.1|	bovine	bovine	bovine, avian	0.9904	0.9942	0.0442	0.9784	0.9974	0.9952	92.6998	217.941	22.5432	227.556	460284	972.575
448	gi|145208908|gb|EF424617.1|	bovine	bovine	bovine, avian	0.9904	0.9936	0.0463	0.9768	0.9974	0.9953	93.3982	215.31	32.1945	222.62	456632	984.597
449	gi|145208944|gb|EF424620.1|	bovine	bovine	bovine, avian	0.9958	0.9936	0.0222	0.9944	0.9975	0.9963	112.098	223.65	23.2962	298.197	456960	1070.03
450	gi|30061510|gb|U00735.2|BCU00735	bovine	bovine	bovine, avian	0.9945	0.9956	0.0228	0.992	0.9976	0.9973	126.467	232.603	19.2717	384.573	520089	1585.34
451	gi|323355|gb|M64667.1|COBSA	bovine	bovine	bovine, avian	0.9953	0.9951	0.0314	0.9843	0.9974	0.9962	125.407	220.797	13.8838	366.945	475891	1289.46
452	gi|323357|gb|M64668.1|COBSB	bovine	bovine	bovine, avian	0.9942	0.9943	0.0331	0.9846	0.9975	0.996	114.871	211.619	13.2036	311.996	469619	1205.47
453	gi|221138|dbj|D00662.1|COBSQUE	bovine	bovine	bovine, avian	0.9932	0.9956	0.0292	0.9871	0.9976	0.997	121.956	240.008	35.2025	363.925	518903	1564.9
454	gi|221136|dbj|D00731.1|BECS	bovine	bovine	avian, bovine	0.9951	0.9914	0.1744	0.8501	0.9969	0.9917	144.297	218.834	187.15	367.806	373308	1027.28
455	gi|519668535|gb|KF169935.1|	bovine	bovine	bovine, avian	0.9869	0.9939	0.0469	0.9792	0.9971	0.9958	93.0564	233.274	72.9153	276.008	485359	1059.11
456	gi|124389486|gb|EF065514.1|	bat	bat	bat	0.972	0.0444	0.9963	0.9958	0.9952	0.996	1109.63	96.2929	500687	15164.6	293493	2778.24
457	gi|124389495|gb|EF065515.1|	bat	bat	bat	0.9866	0.0301	0.9965	0.9969	0.9939	0.9957	596.744	24.681	8347.92	7127.98	106239	2787.18
458	gi|124389504|gb|EF065516.1|	bat	bat	bat	0.8919	0.4451	0.9927	0.9281	0.9909	0.7511	389.805	84.1469	13411.9	2712.43	102504	1129.09
459	gi|148283148|gb|EF203065.1|	bat	bat	bat	0.991	0.03	0.9964	0.9972	0.9955	0.9896	564.502	23.5078	80368.5	2726.43	103731	853.197
460	gi|148283166|gb|EF203067.1|	bat	bat	bat	0.9912	0.0299	0.9967	0.9972	0.9956	0.9892	566.079	22.4453	87685.7	2692.56	95601.4	812.336
461	gi|141537146|gb|EF434381.1|	bat	bat	bat	0.9427	0.2811	0.9958	0.9174	0.9945	0.8682	230.671	126.617	87458.9	2781.5	57357.3	1737.6
462	gi|255733174|gb|FJ588692.1|	bat	bat	bat	0.9986	0.0129	0.9976	0.9975	0.9973	0.9958	204.387	14.3076	494767	1485.81	167535	3909.64
463	gi|76160337|gb|DQ022305.2|	bat	bat	bat	0.9983	0.0135	0.9976	0.9983	0.9971	0.9948	246.268	7.095	499294	1365.83	184862	4415.36
464	gi|71796704|gb|DQ084199.1|	bat	bat	bat	0.9985	0.014	0.9977	0.9975	0.9973	0.9946	240.403	6.2795	488529	1265.29	186523	4242.89
465	gi|292660135|gb|GQ153539.1|	bat	bat	bat	0.9984	0.0144	0.9977	0.9978	0.9972	0.9942	245.059	7.8233	482335	1338.71	193589	4196.84
466	gi|292660147|gb|GQ153540.1|	bat	bat	bat	0.9984	0.014	0.9978	0.9976	0.9972	0.9946	237.401	6.7637	471780	1277.18	183075	4181.9
467	gi|292660159|gb|GQ153541.1|	bat	bat	bat	0.9984	0.0143	0.9977	0.9976	0.9972	0.9943	241.139	6.8915	491569	1281	191981	4218.35
468	gi|292660171|gb|GQ153542.1|	bat	bat	bat	0.998	0.0177	0.9974	0.9969	0.9969	0.9928	232.637	19.4665	548842	1815.11	50506	3723.4
469	gi|292660183|gb|GQ153543.1|	bat	bat	bat	0.9982	0.0155	0.9974	0.9975	0.9969	0.9941	239.744	18.0261	569333	1791.01	54116.8	3807.46
470	gi|292660221|gb|GQ153546.1|	bat	bat	bat	0.9985	0.0145	0.9978	0.9972	0.9973	0.9945	236.228	6.6083	481358	1227.69	194024	4159.47
471	gi|292660233|gb|GQ153547.1|	bat	bat	bat	0.9984	0.0146	0.9978	0.9965	0.9973	0.9952	236.685	6.3838	608576	1283.2	232988	4627.54
472	gi|292660245|gb|GQ153548.1|	bat	bat	bat	0.9986	0.014	0.9979	0.9968	0.9973	0.9951	241.446	5.5082	479221	1184.87	197003	4234.28
473	gi|304435156|gb|HM211098.1|	bat	bat	bat	0.985	0.0317	0.9964	0.9966	0.9942	0.9957	615.16	23.6917	10086.4	7416.77	121090	2845.02
474	gi|304435165|gb|HM211099.1|	bat	bat	bat	0.9932	0.017	0.9974	0.9991	0.9965	0.9965	291.81	23.3953	28127.2	5078.06	33074	1848.39
475	gi|304435174|gb|HM211100.1|	bat	bat	bat	0.9867	0.0289	0.9965	0.9969	0.9947	0.9961	607.852	23.044	9855.73	7373.31	122206	2838.78
476	gi|304435183|gb|HM211101.1|	bat	bat	bat	0.9472	0.094	0.9949	0.9957	0.9948	0.9731	259.73	29.2729	30888.1	4814.69	38657.3	1801.79
477	gi|408796052|gb|JQ989266.1|	bat	bat	bat	0.9931	0.0206	0.9962	0.9967	0.9964	0.9967	444.641	16.4638	16058.3	972.606	348581	2315.13
478	gi|408796061|gb|JQ989267.1|	bat	bat	bat	0.9933	0.02	0.9962	0.9969	0.9965	0.9967	443.733	15.9884	15619.3	959.88	344187	2337.41
479	gi|408796070|gb|JQ989268.1|	bat	bat	bat	0.9941	0.0204	0.9963	0.9955	0.9966	0.9967	427.791	14.4369	14010.2	967.365	333146	2196.06
480	gi|408796080|gb|JQ989269.1|	bat	bat	bat	0.9934	0.0202	0.9962	0.9967	0.9964	0.9968	441.753	14.4066	14044.5	1004.89	292601	2330.76
481	gi|408796090|gb|JQ989270.1|	bat	bat	bat	0.9843	0.0368	0.9962	0.9944	0.996	0.992	447.782	63.6917	65670	1877.92	220882	2459.49
482	gi|408796100|gb|JQ989271.1|	bat	bat	bat	0.985	0.0345	0.9961	0.9943	0.996	0.9938	505.317	60.8072	91992.5	1904.3	203871	2396.36
483	gi|408796110|gb|JQ989272.1|	bat	bat	bat	0.9934	0.0293	0.9966	0.9875	0.9968	0.996	360.764	18.1538	9032.66	775.892	149115	2660.38
484	gi|408796120|gb|JQ989273.1|	bat	bat	bat	0.9935	0.0305	0.9966	0.9864	0.9968	0.9959	358.538	18.6433	8809.7	755.696	149194	2628.43
485	gi|126030112|ref|NC_009019.1|	bat	bat	bat, avian	0.9884	0.0285	0.9939	0.9951	0.9974	0.9965	187.595	9.0121	28715.2	817.583	189408	1380.41
486	gi|124389407|gb|EF065506.1|	bat	bat	bat, avian	0.9888	0.0286	0.9934	0.9954	0.9974	0.9961	189.736	8.6596	25576.6	826.27	193655	1376.76
487	gi|124389417|gb|EF065507.1|	bat	bat	bat, avian	0.9854	0.0351	0.9924	0.9941	0.9974	0.9953	185.871	8.2726	26203.4	781.813	196203	1370
488	gi|124389427|gb|EF065508.1|	bat	bat	bat, avian	0.9689	0.0894	0.97	0.9813	0.9965	0.9937	191.075	13.3097	24109.4	823.822	211012	1185.31
489	gi|520688470|gb|KC522049.1|	bat	bat	bat	0.9943	0.0344	0.9831	0.9933	0.9969	0.9978	225.292	23.1178	15041.5	740.061	257967	1513.28
490	gi|520688472|gb|KC522050.1|	bat	bat	bat, avian	0.9864	0.0341	0.9921	0.9935	0.9973	0.9963	182.317	8.2527	27575.4	764.251	190966	1307.38
491	gi|520688486|gb|KC522057.1|	bat	bat	bat, avian	0.9901	0.0244	0.9944	0.996	0.9973	0.9975	185.752	9.2268	27984.8	815.14	190907	1422.56
492	gi|520688494|gb|KC522061.1|	bat	bat	bat	0.9919	0.0284	0.9905	0.995	0.9972	0.9966	212.913	9.2461	29309.5	853.203	188824	1338.98
493	gi|520688496|gb|KC522090.1|	bat	bat	bat	0.9897	0.0275	0.9962	0.993	0.9962	0.9972	330.268	18.0089	824368	2295.82	127481	3075.13
494	gi|520688498|gb|KC522091.1|	bat	bat	bat	0.9937	0.017	0.9975	0.9969	0.9967	0.9979	260.228	25.5966	1.03994e+06	2525.05	162344	2155.35
495	gi|520688500|gb|KC522092.1|	bat	bat	bat	0.9928	0.0213	0.9972	0.9972	0.9969	0.9943	241.553	12.1277	1.08798e+06	2451.64	131401	1889.37
496	gi|520688502|gb|KC522093.1|	bat	bat	bat	0.9954	0.0226	0.9974	0.9968	0.997	0.9906	202.285	16.0573	1.00567e+06	2429.92	127986	1173.68
497	gi|520688504|gb|KC522094.1|	bat	bat	bat	0.9916	0.0238	0.9971	0.9964	0.9968	0.994	240.22	12.2137	1.1364e+06	2512.11	146916	1748.78
498	gi|520688506|gb|KC522095.1|	bat	bat	bat	0.9926	0.019	0.9966	0.9978	0.9964	0.9973	244.531	17.485	1.47027e+06	3999.24	225446	1423.57
499	gi|520688508|gb|KC522096.1|	bat	bat	bat	0.9951	0.0144	0.9973	0.9986	0.9969	0.9974	218.296	15.2023	973943	2603.09	146039	1734.65
500	gi|520688510|gb|KC522097.1|	bat	bat	bat	0.99	0.0223	0.9967	0.9971	0.9963	0.9973	238.726	14.0037	1.28097e+06	3203.54	211228	1898.69
501	gi|520688512|gb|KC522098.1|	bat	bat	bat	0.9927	0.0202	0.9972	0.9968	0.9966	0.9962	240.318	13.8891	843094	1824.12	116976	2555
502	gi|520688514|gb|KC522099.1|	bat	bat	bat	0.9917	0.0224	0.9972	0.9961	0.9965	0.9958	239.886	15.2615	854056	1836.64	119723	2555.2
503	gi|520688516|gb|KC522100.1|	bat	bat	bat	0.9925	0.0209	0.9972	0.9964	0.9965	0.9961	236.454	12.8538	772366	1657.79	119163	2496.81
504	gi|520688518|gb|KC522101.1|	bat	bat	bat	0.9915	0.0213	0.9969	0.9972	0.9967	0.9962	455.784	25.4685	1.44715e+06	3630.6	115970	3151.45
505	gi|520688520|gb|KC522102.1|	bat	bat	bat	0.9905	0.0286	0.997	0.993	0.9967	0.9939	210.956	18.8594	991541	2329.43	150321	1268.34
506	gi|520688522|gb|KC522103.1|	bat	bat	bat	0.9977	0.0148	0.9979	0.9951	0.9976	0.9966	223.626	9.0476	551653	1055.12	96687.8	1933.41
507	gi|520688524|gb|KC522104.1|	bat	bat	bat	0.9981	0.0113	0.9975	0.9993	0.9974	0.9962	241.329	12.1821	896584	2385.09	128019	1508.95
508	gi|124389447|gb|EF065510.1|	bat	bat	bat	0.995	0.0156	0.9972	0.9977	0.9971	0.997	260.815	6.0667	835579	1814.37	106468	2733.18
509	gi|124389467|gb|EF065512.1|	bat	bat	bat	0.995	0.0158	0.9971	0.9976	0.9971	0.9969	263.201	6.3819	845400	1824.77	104749	2722.32
510	gi|126030122|ref|NC_009020.1|	bat	bat	bat	0.9931	0.0179	0.9965	0.9981	0.9964	0.9978	271.099	18.6943	932806	3021.06	136400	2317.66
511	gi|126030132|ref|NC_009021.1|	bat	bat	bat	0.9502	0.0869	0.9949	0.991	0.9845	0.9921	1116.93	168.626	228271	13091.6	381629	4284.77
512	gi|160707867|ref|NC_009988.1|	bat	bat	bat	0.9907	0.0335	0.9969	0.9953	0.9903	0.9931	700.665	41.6368	108519	3068.81	86252.1	1227.45
513	gi|169822542|ref|NC_010436.1|	bat	bat	bat	0.8756	0.236	0.9926	0.9391	0.9934	0.963	233.325	211.756	11871.2	1668.77	630647	1526.42
514	gi|169822550|ref|NC_010437.1|	bat	bat	bat	0.9928	0.0208	0.9968	0.9979	0.9965	0.995	379.401	69.376	32120.4	1319.2	171108	1760.95
515	gi|169822558|ref|NC_010438.1|	bat	bat	bat	0.9796	0.1796	0.9955	0.9047	0.9809	0.9593	1340.55	120.314	1.24325e+06	2944.39	176575	1122.66
516	gi|304633675|ref|NC_014470.1|	bat	bat	bat	0.9819	0.4971	0.9971	0.9713	0.9958	0.5565	208.355	141.587	70199.4	1234.59	124563	879.4
517	gi|531967705|ref|NC_022103.1|	bat	bat	bat	0.9655	0.5139	0.9947	0.8326	0.9952	0.6978	434.579	78.9155	472887	1800.23	116510	1404.65
518	gi|109893914|gb|DQ648794.1|	bat	bat	bat	0.9941	0.0658	0.9683	0.983	0.9968	0.9917	233.282	22.727	8764.31	759.122	261740	834.524
519	gi|109893923|gb|DQ648856.1|	bat	bat	bat	0.9919	0.0262	0.9975	0.9972	0.9966	0.9904	224.001	28.6594	623894	2898.62	120450	2543.13
520	gi|109893933|gb|DQ648857.1|	bat	bat	bat	0.9892	0.0259	0.9963	0.9955	0.9963	0.9965	281.262	32.1618	1.8069e+06	3078.46	711134	9911.56
521	gi|255733149|gb|FJ588686.1|	bat	bat	bat	0.9849	0.0943	0.9964	0.934	0.9963	0.9939	456.062	39.6092	1.52134e+06	2270.36	413205	8740.86
522	gi|442796476|gb|JX993987.1|	bat	bat	bat	0.9939	0.0227	0.9961	0.9952	0.9965	0.9952	347.779	22.3031	1.3724e+06	2622.78	266517	6897.23
523	gi|442796484|gb|JX993988.1|	bat	bat	bat	0.9973	0.0125	0.9969	0.9985	0.9969	0.9976	363.191	35.0347	996565	3284.69	92544	5358.47
524	gi|614458327|gb|KF569996.1|	bat	bat	bat	0.9926	0.2033	0.9973	0.8125	0.9965	0.9976	388.924	68.9277	497202	1379.22	391773	6471.61
525	gi|152994036|ref|NC_009657.1|	bat	bat	bat, avian	0.9588	0.4055	0.9955	0.973	0.9934	0.6736	177.514	145.725	651999	2539.26	87857	789.75
526	gi|627792518|gb|KJ473821.1|	bat	bat	bat	0.982	0.0874	0.996	0.97	0.9933	0.971	526.29	150.546	773852	2374.07	87727.5	1814.03
527	gi|72256267|gb|DQ071615.1|	bat	bat	bat	0.9946	0.0195	0.9963	0.9976	0.9961	0.9956	264.875	16.3775	887624	2159.09	349403	5493.75
528	gi|89514809|gb|DQ412042.1|	bat	bat	bat	0.9892	0.0293	0.9974	0.997	0.9964	0.9903	233.468	35.5126	685056	3143.8	129414	2595.29
529	gi|89514824|gb|DQ412043.1|	bat	bat	bat	0.9914	0.023	0.9963	0.996	0.9963	0.9968	290.316	31.5312	1.95233e+06	3342.45	694231	10529.7
530	gi|2662176|dbj|AB008940.1|	murine	murine	bat, murine	0.9849	0.9744	0.9943	0.9896	0.0683	0.9882	456.057	193.219	336239	1753.66	413.907	2270.06
531	gi|293330422|dbj|AB551247.1|	murine	murine	bat, murine	0.9894	0.9852	0.9952	0.9936	0.0418	0.9945	743.675	161.83	606596	2713.34	581.182	2457.65
532	gi|328496818|dbj|AB593383.1|	murine	murine	murine, bat	0.9871	0.9772	0.9947	0.9906	0.06	0.9902	462.534	186.619	351592	1788.86	107.598	2227.65
533	gi|6179902|gb|AF190406.1|	murine	murine	bat, avian, human, porcine, murine	0.976	0.9618	0.9923	0.9796	0.1087	0.9813	490.959	188.776	238275	1824.37	2900.41	2060.76
534	gi|40806050|gb|AY497328.1|	murine	murine	murine, bat	0.9825	0.9646	0.9929	0.9867	0.0908	0.9823	595.367	167.642	87708.3	1835.76	13.8953	1562.45
535	gi|40806052|gb|AY497329.1|	murine	murine	murine, bat	0.9828	0.9668	0.993	0.9869	0.0867	0.9835	578.045	170.071	79902.3	1863.83	122.211	1636.15
536	gi|40806054|gb|AY497330.1|	murine	murine	murine, bat	0.9825	0.9585	0.9927	0.9856	0.0998	0.9807	642.939	143.655	97386.3	1543.97	50.9633	1515.88
537	gi|40806056|gb|AY497331.1|	murine	murine	murine, bat	0.983	0.9587	0.9928	0.9862	0.097	0.982	635.202	144.88	90100.7	1584.65	43.3582	1503.51
538	gi|298199702|gb|GU593319.1|	murine	murine	murine, bat	0.9864	0.9761	0.9945	0.99	0.0628	0.9899	478.298	183.813	358270	1730.59	81.2857	2250.36
539	gi|530290987|gb|KF268336.1|	murine	murine	murine, bat	0.9831	0.9662	0.993	0.9871	0.0872	0.9831	586.009	170.605	91004.5	1793	15.6686	1572.58
540	gi|530291011|gb|KF268338.1|	murine	murine	murine, bat	0.983	0.9669	0.993	0.9869	0.0867	0.9832	601.438	173.86	92515.5	1825.43	13.5973	1590.87
541	gi|530291023|gb|KF268339.1|	murine	murine	murine, bat	0.9832	0.9665	0.993	0.9869	0.0867	0.9834	600.543	170.376	92541.3	1826.53	33.688	1565.18
542	gi|9629812|ref|NC_001846.1|	murine	murine	murine, bat	0.9818	0.9623	0.9927	0.9859	0.0951	0.9819	609.487	170.376	85353.2	1906.2	26.6636	1563.44
543	gi|568319712|ref|AC	murine	murine	murine	0.9658	0.9486	0.9919	0.9812	0.127	0.9852	630.312	231.39	666216	3613.45	26.1969	2122.79
544	gi|6625759|gb|AF201929.1|	murine	murine	bat, avian, human, porcine, murine	0.9883	0.9803	0.9945	0.9892	0.0565	0.9909	501.317	196.225	299433	1499.74	3955.76	2474.89
545	gi|9719315|gb|AF207551.1|	murine	murine	murine	0.9756	0.9653	0.9933	0.9841	0.0954	0.9861	559.691	201.834	320335	2004.02	190.088	2518.59
546	gi|7769340|gb|AF208066.1|	murine	murine	bat, avian, human, porcine, murine	0.9811	0.9532	0.9931	0.9859	0.1045	0.9819	577.225	113.298	123088	1544.08	2075.26	1712.47
547	gi|7769351|gb|AF208067.1|	murine	murine	bat, murine	0.9809	0.9614	0.9927	0.9859	0.0991	0.9797	601.581	175.968	83392.6	1791.5	188.79	1614.96
548	gi|225403205|gb|FJ647219.1|	murine	murine	murine	0.9767	0.9667	0.9933	0.9869	0.0873	0.9888	627.712	226.986	633198	3440.07	16.7271	2117.98
549	gi|225403217|gb|FJ647220.1|	murine	murine	murine	0.9767	0.9672	0.9933	0.9869	0.0866	0.9889	654.122	226.344	642993	3484.09	37.2898	2230.39
550	gi|225403227|gb|FJ647221.1|	murine	murine	murine	0.9769	0.9675	0.9933	0.9871	0.0859	0.989	641.471	229.396	648664	3473.36	24.0088	2165.96
551	gi|225403238|gb|FJ647222.1|	murine	murine	murine, bat	0.9822	0.9642	0.9927	0.9862	0.0941	0.9803	573.895	173.063	82881.1	1778.56	24.6533	1514.19
552	gi|225403250|gb|FJ647223.1|	murine	murine	bat, avian, human, murine	0.9843	0.9805	0.9939	0.9865	0.0659	0.9886	637.698	232.08	225786	1176.61	2784.08	3152.71
553	gi|225403260|gb|FJ647224.1|	murine	murine	bat, avian, murine	0.9099	0.839	0.9863	0.9482	0.3511	0.9652	710.937	153.732	641316	3044.61	1459.57	2554.95
554	gi|225403280|gb|FJ647226.1|	murine	murine	murine	0.9771	0.9675	0.9937	0.9871	0.0854	0.9888	613.133	225.951	624331	3455.39	31.2814	2079.79
555	gi|251748139|gb|FJ938068.1|	murine	murine	bat, avian, murine	0.9671	0.9478	0.992	0.9786	0.1348	0.9794	537.463	198.981	241366	1859.73	1674.83	2221.6
556	gi|381354049|gb|JF792616.1|	murine	murine	bat, murine	0.9707	0.9604	0.9928	0.9813	0.1113	0.9832	514.076	225.06	324391	2288.03	344.521	2549.44
557	gi|380706987|gb|JQ173883.1|	murine	murine	murine, bat	0.9868	0.9776	0.9946	0.9903	0.0611	0.9894	478.146	182.419	361108	1743.71	29.8909	2221.93
558	gi|70799024|gb|DQ068701.1|	avian	avian	avian	0.0361	0.9932	0.9968	0.9944	0.9984	0.9809	27.7748	273.541	34383.7	1309.18	355584	965.112
559	gi|334847644|gb|DQ458218.3|	avian	avian	avian, bat	0.0183	0.9968	0.9934	0.9969	0.9987	0.9955	16.5255	169.88	8762.84	758.439	652586	1110.34
560	gi|194483186|gb|DQ646405.2|	avian	avian	avian, bat	0.0316	0.9981	0.9992	0.9981	0.9987	0.9739	19.4444	145.176	42541.8	1235.92	256326	492.816
561	gi|110826440|gb|DQ830980.1|	avian	avian	avian	0.0084	0.998	0.9989	0.9987	0.9987	0.9969	4.3124	226.526	8924.33	905.893	816967	2389.49
562	gi|110826442|gb|DQ830981.1|	avian	avian	avian, bat	0.0124	0.9969	0.9986	0.9969	0.9987	0.9963	12.0592	149.989	11198.1	948.492	675156	1667.51
563	gi|336289868|gb|EU359653.2|	avian	avian	avian, bat	0.0154	0.9968	0.9949	0.9976	0.9987	0.9964	14.9363	169.251	9395.15	734.517	640787	1000.42
564	gi|336289870|gb|EU359655.2|	avian	avian	avian, bat	0.0175	0.997	0.9931	0.997	0.9987	0.9964	15.2048	176.262	8336.7	727.906	669285	1166.5
565	gi|164665770|gb|EU359656.1|	avian	avian	avian, bat	0.0168	0.9971	0.9928	0.9968	0.9987	0.9974	10.5185	180.137	11033.8	619.33	652424	1053.42
566	gi|171988295|gb|EU418975.1|	avian	avian	avian, bat	0.0214	0.9969	0.9911	0.9957	0.9987	0.996	15.6075	154.268	8345.05	686.551	605398	1026.15
567	gi|171988306|gb|EU418976.1|	avian	avian	avian, bat	0.0127	0.9978	0.9959	0.9979	0.9988	0.9966	12.4301	144.105	10745.8	646.894	562537	771.193
568	gi|186910077|gb|EU637854.1|	avian	avian	avian	0.007	0.9988	0.9998	0.9999	0.9986	0.9956	20.3076	235.017	82221.9	1592.78	372060	742.853
569	gi|261363528|gb|FJ829872.1|	avian	avian	avian	0.0063	0.9987	0.9991	0.9991	0.9989	0.9977	17.8066	257.536	13442.9	1578.15	495638	1016.87
570	gi|261363532|gb|FJ829874.1|	avian	avian	avian, bat	0.004	0.9994	0.9995	0.9997	0.999	0.9981	2.6614	134.39	10484	652.382	592892	1330.07
571	gi|261363534|gb|FJ829875.1|	avian	avian	avian, bat	0.0053	0.9989	0.9992	0.9998	0.9988	0.9976	5.6442	181.035	8205.76	806.191	731496	1962.09
572	gi|261363540|gb|FJ829878.1|	avian	avian	avian, bat	0.007	0.9988	0.9989	0.9991	0.9989	0.997	13.3773	196.614	4867.45	1017.64	652762	1931.98
573	gi|261363542|gb|FJ829879.1|	avian	avian	avian, bat	0.0052	0.9991	0.9992	0.9997	0.9989	0.9976	6.0804	163.251	7549.81	835.248	586795	1496.63
574	gi|261363544|gb|FJ829880.1|	avian	avian	avian, bat	0.0043	0.999	0.9995	0.9998	0.9988	0.9984	7.4521	180.941	7927.76	929.865	739065	2237.71
575	gi|261363546|gb|FJ829881.1|	avian	avian	avian, bat	0.0048	0.9993	0.9994	0.9998	0.9989	0.9975	7.3202	170.113	6910.17	884.793	634522	1695.52
576	gi|261363548|gb|FJ829882.1|	avian	avian	avian	0.0106	0.9982	0.9972	0.9973	0.9988	0.9975	16.2565	238.921	7662.76	536.938	644639	1295.27
577	gi|261363550|gb|FJ829883.1|	avian	avian	avian	0.0044	0.9992	0.9991	0.9996	0.9989	0.9984	4.3537	220.516	10248.2	768.155	760579	1983.57
578	gi|229270203|gb|FJ888351.1|	avian	avian	avian, bat	0.0036	0.9994	0.9992	0.9997	0.999	0.9988	1.7422	133.367	10047.7	658.069	618350	1363.19
579	gi|262035629|emb|FN430414.1|	avian	avian	avian	0.0076	0.9992	0.9974	0.9976	0.9991	0.9988	10.3441	283.068	10900.2	999.467	496012	784.549
580	gi|262035640|emb|FN430415.1|	avian	avian	avian	0.0292	0.9792	0.9971	0.9991	0.9979	0.9972	47.5864	238.626	6028.8	1712.73	838407	2268.37
581	gi|375243662|gb|GQ484958.2|	avian	avian	avian, bat	0.031	0.9965	0.9851	0.9935	0.9987	0.9948	16.1017	152.269	7421.15	600.006	565943	801.633
582	gi|327554711|gb|HQ848267.1|	avian	avian	avian	0.0342	0.9965	0.9978	0.9913	0.9987	0.9811	33.8113	212.713	10846.6	631.066	347853	513.699
583	gi|327554722|gb|HQ850618.1|	avian	avian	avian	0.0055	0.9976	0.9994	0.9997	0.9987	0.9987	23.1591	263.971	9953.21	965.796	742157	1422
584	gi|402750774|gb|JF274479.2|	avian	avian	avian, bat	0.0091	0.9984	0.9986	0.9988	0.9988	0.9961	9.8374	197.273	10185.9	769.086	682738	1951.02
585	gi|324963470|gb|JF330898.1|	avian	avian	avian	0.0199	0.9977	0.9987	0.9988	0.9986	0.9859	27.9143	208.727	22116.3	1214.48	517130	752.059
586	gi|324963481|gb|JF330899.1|	avian	avian	avian, bat	0.0031	0.9994	0.9995	0.9998	0.999	0.9989	2.0591	139.635	12128.7	682.681	660509	1542.98
587	gi|109657774|gb|DQ646404.1|	avian	avian	avian	0.0296	0.9952	0.9987	0.9982	0.9983	0.9797	34.8048	215.425	32332.4	1489.23	537726	810.748
588	gi|109657792|gb|DQ646406.1|	avian	avian	avian	0.0131	0.998	0.9996	0.9998	0.9985	0.9907	26.886	234.761	34403.6	1733.77	577044	1208.6
589	gi|112949615|gb|DQ834384.1|	avian	avian	avian	0.0087	0.9979	0.9985	0.9984	0.9988	0.9974	4.9946	218.011	9437.26	909.42	834873	2411.24
590	gi|197724280|gb|EU714028.1|	avian	avian	avian, bat	0.0034	0.9993	0.9997	0.9998	0.9989	0.9986	4.8581	141.882	12445.5	668.115	641307	1562.41
591	gi|197724291|gb|EU714029.1|	avian	avian	avian	0.0051	0.9983	0.9993	0.9997	0.9987	0.9986	12.8666	273.248	7890.22	839.823	680105	1300.75
592	gi|211909077|gb|EU817497.1|	avian	avian	avian, bat	0.0038	0.9992	0.9995	0.9999	0.9989	0.9983	6.796	161.542	7054.57	865.942	663516	1814.46
593	gi|222137333|gb|FJ008695.1|	avian	avian	avian, bat	0.0234	0.9958	0.9865	0.9983	0.9984	0.9972	29.6889	191.405	2525.88	814.597	839156	2382.07
594	gi|226201152|gb|FJ807652.1|	avian	avian	avian, bat	0.0028	0.9995	0.9995	0.9998	0.999	0.9991	2.1269	144.805	12201.8	650.588	650746	1459.42
595	gi|282598485|gb|FJ904713.1|	avian	avian	avian, bat	0.0313	0.9961	0.9901	0.9925	0.9987	0.991	16.3578	137.869	4031.99	524.199	593515	1329.27
596	gi|282598496|gb|FJ904714.1|	avian	avian	avian, bat	0.0155	0.998	0.9995	0.9986	0.9986	0.9895	17.1243	160.215	56771.7	789.62	373820	570.221
597	gi|282598507|gb|FJ904715.1|	avian	avian	avian, bat	0.0483	0.9935	0.9993	0.9988	0.9985	0.9614	20.0398	136.131	10602.9	988.263	432394	741.327
598	gi|282598518|gb|FJ904716.1|	avian	avian	avian	0.0387	0.9912	0.9939	0.9955	0.9983	0.982	15.8932	286.964	5922.72	1170.77	793256	2378.61
599	gi|282598529|gb|FJ904717.1|	avian	avian	avian	0.0246	0.9949	0.9953	0.9972	0.9985	0.9892	15.5476	302.352	6488.69	1178.13	843183	2492.57
600	gi|282598540|gb|FJ904718.1|	avian	avian	avian	0.0273	0.9939	0.9957	0.9971	0.9984	0.9873	16.7106	303.79	6478.67	1222.83	850763	2542.12
601	gi|282598551|gb|FJ904719.1|	avian	avian	avian	0.0205	0.9951	0.9979	0.998	0.9984	0.9898	11.994	270.08	8411.8	1124.34	797576	2351.88
602	gi|282598562|gb|FJ904720.1|	avian	avian	avian	0.008	0.9983	0.9988	0.9988	0.9988	0.997	5.7097	222.813	6598.69	856.539	767322	2396.27
603	gi|282598573|gb|FJ904721.1|	avian	avian	avian, bat	0.0105	0.9978	0.9989	0.998	0.9987	0.9958	6.6031	191.623	8394.03	816.344	690820	2010.2
604	gi|282598584|gb|FJ904722.1|	avian	avian	avian, bat	0.0078	0.9985	0.999	0.9988	0.9988	0.9968	3.8921	155.615	10128.2	778.772	626123	1466.66
605	gi|282598595|gb|FJ904723.1|	avian	avian	avian	0.0088	0.9981	0.9988	0.9987	0.9987	0.9966	7.1988	227.155	6301.94	863.81	751432	2407.54
606	gi|41324068|gb|AY514485.1|	avian	avian	avian, bat	0.0298	0.9921	0.9912	0.9951	0.9984	0.993	25.4807	112.163	11851.8	850.926	568954	855.077
607	gi|383464514|gb|JF732903.1|	avian	avian	avian	0.0046	0.9989	0.9989	0.9995	0.999	0.9988	11.0559	239.612	16724.1	1416.33	346926	698.545
608	gi|349582761|gb|JF828980.1|	avian	avian	avian	0.0082	0.9981	0.9988	0.9989	0.9987	0.9971	4.9542	233.984	9082.38	862.779	815293	2467.89
609	gi|349582772|gb|JF828981.1|	avian	avian	avian, bat	0.0036	0.9993	0.9995	0.9998	0.999	0.9986	2.202	136.783	12591.3	695.533	652300	1475.56
610	gi|339506356|gb|JF893452.1|	avian	avian	avian	0.0044	0.999	0.9991	0.9995	0.9989	0.9988	9.5319	255.339	10040.5	670.934	676305	1204.33
611	gi|353742722|gb|JN022536.1|	avian	avian	avian, bat	0.0053	0.9994	0.9975	0.9989	0.9993	0.9993	6.5227	131.261	10731.7	667.897	584494	1126.35
612	gi|353742724|gb|JN022537.1|	avian	avian	avian, bat	0.0098	0.9986	0.9963	0.9973	0.9991	0.9985	9.7027	186.24	16212.7	762.369	598899	1292.54
613	gi|353742726|gb|JN022538.1|	avian	avian	avian, bat	0.0059	0.9993	0.9972	0.9988	0.9992	0.9992	6.2851	151.35	8786.42	725.216	594332	1216.83
614	gi|353742728|gb|JN022539.1|	avian	avian	avian, bat	0.0114	0.9971	0.9978	0.9989	0.9985	0.9959	22.0138	141.673	28471.1	1019.85	617712	1145.55
615	gi|353742730|gb|JN022540.1|	avian	avian	avian, bat	0.0101	0.9988	0.9979	0.9955	0.9991	0.9983	10.7068	133.454	22488.4	834.039	485212	843.986
616	gi|353742732|gb|JN022541.1|	avian	avian	avian, bat	0.0097	0.9988	0.9958	0.998	0.9991	0.9982	6.5839	140.704	9188.38	679.913	595169	1097.34
617	gi|353742734|gb|JN022542.1|	avian	avian	avian, bat	0.0092	0.9987	0.998	0.9964	0.9991	0.9982	9.5944	126.781	20722.1	822.064	486418	866.69
618	gi|353742736|gb|JN022543.1|	avian	avian	avian	0.0095	0.9968	0.9976	0.9982	0.9989	0.9988	15.2945	233.46	15622	1330	909793	2355.66
619	gi|353742738|gb|JN022544.1|	avian	avian	avian, bat	0.025	0.9871	0.9952	0.9984	0.9984	0.9957	21.9714	146.9	11112	1017.8	581791	1082.61
620	gi|353742742|gb|JN022546.1|	avian	avian	avian	0.0053	0.9987	0.9993	0.9997	0.9987	0.998	12.1249	270.284	19043.4	1159.76	386830	795.908
621	gi|353742744|gb|JN022547.1|	avian	avian	avian	0.0048	0.9988	0.9994	0.9997	0.9987	0.9982	11.7502	266.471	18532.6	1199.83	397553	815.083
622	gi|353742748|gb|JN022549.1|	avian	avian	avian	0.0043	0.9989	0.9992	0.9994	0.9989	0.9991	10.4891	271.948	24887.1	1502.09	396866	916.113
623	gi|353742750|gb|JN022550.1|	avian	avian	avian	0.0086	0.9983	0.9991	0.9987	0.9986	0.9964	10.7116	260.234	26326.7	1314.77	309932	750.829
624	gi|353742754|gb|JN022552.1|	avian	avian	avian	0.059	0.9923	0.9951	0.9616	0.9979	0.9937	32.9516	350.041	10578.9	1722.32	362267	1228.97
625	gi|353742756|gb|JN022553.1|	avian	avian	avian	0.0051	0.9987	0.9991	0.9993	0.9987	0.9988	11.1852	278.22	24658.1	1528.41	380315	988.504
626	gi|353742758|gb|JN022554.1|	avian	avian	avian	0.0076	0.9975	0.9981	0.9988	0.9989	0.9989	12.8396	235.608	13023.4	1271.01	820105	2050.75
627	gi|353742760|gb|JN022555.1|	avian	avian	avian	0.003	0.9994	0.999	0.9998	0.9991	0.9993	14.3295	278.91	29977	1370.26	861555	1541.15
628	gi|375313031|gb|JN791416.1|	avian	avian	avian, bat	0.0127	0.9976	0.9958	0.9978	0.9988	0.9971	11.438	159.153	10724.9	646.542	619011	879.457
629	gi|429484687|gb|JQ693048.1|	avian	avian	avian	0.0072	0.9994	0.9983	0.9962	0.9991	0.9995	25.3038	321.491	26464.5	1606.6	545877	977.761
630	gi|401879815|gb|JQ977697.1|	avian	avian	avian	0.009	0.9983	0.9991	0.9986	0.9987	0.9959	43.5712	230.329	25184.1	1341.13	567054	1016.55
631	gi|401879826|gb|JQ977698.1|	avian	avian	avian	0.0024	0.9996	0.9997	0.9998	0.999	0.9992	14.9826	321.465	32014	1315.82	644400	1131.74
632	gi|402747522|gb|JX195175.1|	avian	avian	avian	0.0049	0.9984	0.9995	0.9997	0.9988	0.9985	20.3148	252.229	15805.2	1687.01	372331	1005.13
633	gi|402747532|gb|JX195176.1|	avian	avian	avian	0.0074	0.9987	0.9966	0.9987	0.9991	0.999	14.8932	266.196	14430.9	939.824	748386	1142.59
634	gi|402747542|gb|JX195177.1|	avian	avian	avian	0.0298	0.9938	0.9958	0.9959	0.9984	0.986	31.9356	284.93	25587.6	1192.22	384722	1056.55
635	gi|402747552|gb|JX195178.1|	avian	avian	avian	0.0474	0.9913	0.9963	0.9938	0.9983	0.9727	32.6483	259.38	31122.2	1168.28	339501	908.664
636	gi|416951000|gb|JX840411.1|	avian	avian	avian	0.0061	0.9987	0.999	0.999	0.9988	0.9981	14.68	237.391	13094.3	1550.05	294574	759.66
637	gi|425917786|gb|KC013541.1|	avian	avian	avian	0.0232	0.9955	0.9885	0.9949	0.9989	0.9987	26.5458	402.533	10718.2	1083.78	1.11422e+06	2219.07
638	gi|425917796|gb|KC119407.1|	avian	avian	avian	0.0219	0.9949	0.9896	0.9957	0.9988	0.9989	29.741	407.743	12795.8	1128.2	1.16615e+06	2299.34
639	gi|445066113|gb|KC136209.1|	avian	avian	avian	0.0114	0.9963	0.9994	0.9987	0.9985	0.9954	26.9734	245.79	14277.6	1430.24	300344	877.755
640	gi|481048865|gb|KC506155.1|	avian	avian	avian	0.0288	0.9939	0.996	0.9969	0.9984	0.9857	13.0384	268.322	5849.55	1108.33	800093	2340.48
641	gi|544586344|gb|KF188436.1|	avian	avian	avian, bat	0.0051	0.999	0.9995	0.9997	0.9989	0.9975	2.9817	127.484	12477.6	741.25	537029	1196.1
642	gi|310696825|gb|GQ504720.1|	avian	avian	avian, bat	0.0097	0.9975	0.9983	0.9989	0.9986	0.9966	16.3964	150.455	10549.6	875.686	640334	1200.29
643	gi|310696849|gb|GQ504722.1|	avian	avian	avian	0.036	0.9971	0.9954	0.9882	0.9986	0.9844	48.0128	362.878	110955	1582.11	397427	904.165
644	gi|310696861|gb|GQ504723.1|	avian	avian	avian	0.0209	0.9982	0.9975	0.9983	0.9987	0.9861	41.8522	395.123	95096.7	1676.78	427462	858.841
645	gi|310696873|gb|GQ504724.1|	avian	avian	avian	0.0085	0.998	0.9989	0.9987	0.9987	0.997	4.3124	226.526	8924.33	905.893	816967	2389.49
646	gi|319769027|gb|GU393331.1|	avian	avian	avian, bat	0.0122	0.9982	0.9996	0.9989	0.9988	0.992	22.6703	130.558	50700.8	925.149	343792	517.36
647	gi|319769041|gb|GU393332.1|	avian	avian	avian	0.0593	0.9868	0.9978	0.9966	0.9971	0.9621	55.3591	422.466	111136	2187.74	404926	1039.05
648	gi|319769055|gb|GU393333.1|	avian	avian	avian	0.025	0.996	0.9973	0.9977	0.9985	0.9852	13.0876	250.575	6826.57	1137.72	700458	1951.59
649	gi|319769069|gb|GU393334.1|	avian	avian	avian, bat	0.0074	0.9989	0.9976	0.9982	0.9991	0.9985	17.1131	124.699	9488.16	517.51	437587	806.221
650	gi|319769082|gb|GU393335.1|	avian	avian	avian, bat	0.0036	0.9994	0.9993	0.9997	0.999	0.9986	2.1767	138.11	11299.1	617.737	624931	1334.16
651	gi|319769096|gb|GU393336.1|	avian	avian	avian	0.0484	0.9964	0.9921	0.9871	0.9988	0.9769	19.8678	212.808	4649.56	723.875	513490	886.1
652	gi|319769109|gb|GU393337.1|	avian	avian	avian	0.0314	0.9963	0.9925	0.9895	0.9988	0.9912	19.6877	210.891	5216.26	642.637	551434	1043.07
653	gi|319769123|gb|GU393338.1|	avian	avian	avian, bat	0.0258	0.9972	0.995	0.9851	0.9991	0.9975	28.3981	133.82	10373.2	512.306	411913	839.708
654	gi|298104213|gb|HM245923.1|	avian	avian	avian	0.0065	0.9984	0.9994	0.9993	0.9988	0.9973	11.7771	239.801	15861.5	1279.96	304347	683.58
655	gi|298104224|gb|HM245924.1|	avian	avian	avian	0.0028	0.9995	0.9991	0.9997	0.9991	0.9995	8.1887	264.113	13637.7	797.134	773355	1213.9
656	gi|386370460|gb|JQ088078.1|	avian	avian	avian	0.0089	0.9983	0.9991	0.9986	0.9986	0.9963	10.4259	269.606	30318.5	1391.58	315607	812.688
657	gi|485659613|gb|KC008600.1|	avian	avian	avian, bat	0.0432	0.9919	0.9982	0.9939	0.9988	0.9738	46.5611	174.031	18203.9	952.543	358932	497.782
658	gi|557136731|gb|KF411040.1|	avian	avian	avian	0.0282	0.9944	0.9951	0.9967	0.9984	0.9868	13.1776	265.623	5801.77	1099.44	783072	2265.15
659	gi|557136741|gb|KF411041.1|	avian	avian	avian	0.0062	0.9983	0.9991	0.9995	0.9987	0.9978	34.8433	232.386	17039.7	876.134	324639	623.124
660	gi|555947813|gb|KF574761.1|	avian	avian	avian	0.0029	0.9995	0.9997	0.9998	0.9989	0.9988	8.1171	245.52	36815	1305.07	394760	792.367
661	gi|564126481|gb|KF663560.1|	avian	avian	avian	0.051	0.9935	0.9727	0.9859	0.9987	0.9977	21.2515	366.983	7658.1	1200.83	1.07359e+06	2234.72
662	gi|564126492|gb|KF663561.1|	avian	avian	avian	0.0047	0.9993	0.9995	0.9995	0.9987	0.9981	11.8232	264.582	39476.2	1494.66	364348	914.597
663	gi|564131295|gb|KF668605.1|	avian	avian	avian	0.0145	0.9947	0.9991	0.9987	0.998	0.9946	82.55	334.354	17319.9	1069.11	439469	1178.77
664	gi|584291979|gb|KF853202.1|	avian	avian	avian	0.0049	0.9987	0.9994	0.9997	0.9988	0.9983	17.1983	258.67	20103.4	1365.7	351451	826.535
665	gi|597955491|gb|KJ128295.1|	avian	avian	avian	0.0028	0.9996	0.9997	0.9999	0.999	0.9988	8.4594	250.439	33598.5	1271.45	375029	723.755
666	gi|599125869|gb|KJ135013.1|	avian	avian	avian	0.0137	0.9941	0.9966	0.9985	0.9984	0.9985	46.7701	302.9	12135.3	1646.09	990637	2348.64
667	gi|613447272|gb|KJ425485.1|	avian	avian	avian, bat	0.0384	0.9916	0.9958	0.9961	0.9984	0.9794	19.9542	130.28	2279.57	671.473	608680	1716.94
668	gi|613447282|gb|KJ425486.1|	avian	avian	avian, bat	0.0041	0.9992	0.9995	0.9998	0.9989	0.9981	2.4467	136.667	11761.3	671.297	637259	1491.48
669	gi|613447292|gb|KJ425487.1|	avian	avian	avian, bat	0.0035	0.9994	0.9995	0.9998	0.999	0.9986	1.6162	137.092	11626.9	651.135	625054	1386.85
670	gi|613447302|gb|KJ425488.1|	avian	avian	avian, bat	0.003	0.9995	0.9996	0.9998	0.999	0.9988	2.7369	139.47	12245.1	617.884	640375	1407.97
671	gi|613447312|gb|KJ425489.1|	avian	avian	avian, bat	0.0042	0.9994	0.9993	0.9996	0.9991	0.9982	1.7973	140.182	12113	658.172	568571	1147
672	gi|613447322|gb|KJ425490.1|	avian	avian	avian, bat	0.0036	0.9994	0.9995	0.9998	0.999	0.9984	2.5023	130.385	12464.4	688.829	628694	1424.49
673	gi|613447332|gb|KJ425491.1|	avian	avian	avian, bat	0.0032	0.9994	0.9995	0.9998	0.999	0.9988	1.704	145.799	11982.2	664.546	665056	1465.86
674	gi|613447342|gb|KJ425492.1|	avian	avian	avian, bat	0.0032	0.9995	0.9994	0.9997	0.999	0.9988	2.4438	145.955	11576.3	664.258	632433	1401.64
675	gi|613447352|gb|KJ425493.1|	avian	avian	avian, bat	0.0037	0.9992	0.9997	0.9999	0.9988	0.9984	6.4008	145.597	14506.9	880.387	663922	1633.83
676	gi|613447362|gb|KJ425494.1|	avian	avian	avian, bat	0.0029	0.9995	0.9995	0.9998	0.999	0.999	1.9576	147.54	12830.8	673.473	675092	1484.44
677	gi|613447372|gb|KJ425495.1|	avian	avian	avian, bat	0.0032	0.9995	0.9995	0.9997	0.999	0.9988	1.7393	143.188	12998.7	666.687	647449	1393.45
678	gi|613447382|gb|KJ425496.1|	avian	avian	avian, bat	0.0033	0.9993	0.9991	0.9998	0.999	0.9992	15.1739	179.852	9128.04	862.796	620114	1135
679	gi|613447392|gb|KJ425497.1|	avian	avian	avian, bat	0.0033	0.9995	0.9993	0.9997	0.9991	0.9989	2.0389	146.22	12044.7	673.242	624466	1264.65
680	gi|613447402|gb|KJ425498.1|	avian	avian	avian, bat	0.0035	0.9993	0.9996	0.9998	0.9989	0.9985	3.2953	138.03	13055.8	759.469	644119	1474.37
681	gi|613447412|gb|KJ425499.1|	avian	avian	avian, bat	0.003	0.9995	0.9995	0.9998	0.999	0.9989	2.0527	142.351	12186.2	679.918	662469	1469.37
682	gi|613447422|gb|KJ425500.1|	avian	avian	avian, bat	0.0036	0.9992	0.9996	0.9998	0.9989	0.9986	3.3514	136.019	13260.8	699.437	656843	1584.15
683	gi|613447432|gb|KJ425501.1|	avian	avian	avian, bat	0.0035	0.9993	0.9994	0.9997	0.999	0.9987	1.9589	138.152	11999.3	682.171	655493	1487.38
684	gi|613447442|gb|KJ425502.1|	avian	avian	avian, bat	0.0032	0.9994	0.9995	0.9998	0.999	0.9988	1.7739	140.811	11778.3	692.598	655662	1500.9
685	gi|613447452|gb|KJ425503.1|	avian	avian	avian, bat	0.0035	0.9994	0.9992	0.9997	0.999	0.9989	3.0142	147.111	11335.7	675.283	636607	1387.51
686	gi|613447462|gb|KJ425504.1|	avian	avian	avian	0.0093	0.9977	0.9987	0.9984	0.9987	0.9969	4.6438	224.804	8343.05	878.946	824531	2475.72
687	gi|613447472|gb|KJ425505.1|	avian	avian	avian, bat	0.0032	0.9994	0.9995	0.9998	0.999	0.9988	2.0596	145.562	11678.8	698.101	664005	1495.5
688	gi|613447482|gb|KJ425506.1|	avian	avian	avian, bat	0.0033	0.9994	0.9996	0.9998	0.999	0.9987	2.7734	136.924	13664.8	738.987	669733	1534.63
689	gi|613447492|gb|KJ425507.1|	avian	avian	avian, bat	0.0036	0.9993	0.9995	0.9997	0.999	0.9986	1.9855	136.29	12460.4	664.275	646441	1489.87
690	gi|613447502|gb|KJ425508.1|	avian	avian	avian, bat	0.0045	0.9993	0.9993	0.9995	0.999	0.9981	3.0063	132.048	12997.8	596.213	555689	1128.41
691	gi|613447512|gb|KJ425509.1|	avian	avian	avian, bat	0.0036	0.9994	0.9994	0.9997	0.999	0.9987	1.8882	148.707	10621.2	666.038	674205	1555.71
692	gi|613447522|gb|KJ425510.1|	avian	avian	avian, bat	0.0029	0.9995	0.9996	0.9998	0.999	0.9989	2.4435	144.375	13192	719.946	643740	1442.7
693	gi|613447538|gb|KJ425511.1|	avian	avian	avian, bat	0.0034	0.9994	0.9996	0.9998	0.999	0.9986	2.3135	138.123	12763	688.362	646055	1544.08
694	gi|613447557|gb|KJ425512.1|	avian	avian	avian, bat	0.003	0.9995	0.9995	0.9998	0.999	0.999	2.012	141.989	12053.9	650.869	657330	1488.43
695	gi|613447576|gb|KJ435283.1|	avian	avian	avian, bat	0.0042	0.9994	0.9993	0.9996	0.999	0.9982	1.6115	138.613	12108.9	656.795	580888	1193.23
696	gi|613447602|gb|KJ435284.1|	avian	avian	avian, bat	0.0036	0.9994	0.9994	0.9997	0.9991	0.9986	1.683	134.473	10673.3	606.695	599162	1337.22
697	gi|613447623|gb|KJ435285.1|	avian	avian	avian, bat	0.0036	0.9993	0.9996	0.9998	0.9989	0.9986	2.8716	138.68	13935	749.062	677973	1571.95
698	gi|613447646|gb|KJ435286.1|	avian	avian	avian	0.0085	0.998	0.9987	0.9988	0.9987	0.997	4.8258	235.032	8408.28	891.807	821847	2519.92
699	gi|33086799|gb|AY319651.1|	avian	avian	avian	0.0129	0.9961	0.9977	0.9965	0.9987	0.9976	42.9158	244.208	29656.7	850.594	398482	1365.62
700	gi|50235229|gb|AY646283.1|	avian	avian	avian	0.0106	0.9981	0.9977	0.9969	0.9987	0.9978	27.2673	233.866	17593.2	1182.94	411059	672.412
701	gi|57116625|gb|AY851295.1|	avian	avian	avian	0.0095	0.9978	0.9989	0.9985	0.9987	0.9964	4.851	229.668	9346.49	899.578	804317	2358.65
702	gi|62996628|gb|DQ001338.1|	avian	avian	avian, bat	0.0113	0.9972	0.9983	0.9976	0.9987	0.9966	8.1247	167.962	9098.01	996.198	728198	2007.26
703	gi|62996639|gb|DQ001339.1|	avian	avian	avian, bat	0.0105	0.9979	0.999	0.9985	0.9987	0.9952	7.3389	141.658	10092	874.044	598485	1400.15
704	gi|13448685|gb|AF352311.1|	avian	avian	avian, bat	0.0028	0.9995	0.9998	0.9999	0.9989	0.9989	12.9517	144.938	26348.8	715.486	680764	1502.27
705	gi|27803883|gb|AY180958.1|	avian	avian	avian	0.1844	0.9886	0.9909	0.8592	0.9974	0.9792	30.2159	288.61	12223.6	1800.75	390318	986.056
706	gi|28274445|gb|AY189157.1|	avian	avian	avian	0.0101	0.9982	0.9991	0.9976	0.9986	0.996	24.3401	321.891	40234.9	3076.55	168630	1298.16
707	gi|58884875|gb|AY856348.1|	avian	avian	avian, bat	0.0039	0.9994	0.9994	0.9997	0.999	0.9982	1.7174	146.674	13198.9	697.462	575562	1187.56
708	gi|292951|gb|M95169.1|IBACGB	avian	avian	avian, bat	0.0105	0.9973	0.999	0.998	0.9986	0.9962	14.9986	138.986	11820.8	939.846	655544	1581.76
709	gi|806409|gb|U04739.1|AIU04739	avian	avian	avian	0.0173	0.994	0.9956	0.998	0.9983	0.9965	19.7901	219.667	3962.22	860.018	741431	1999.17
710	gi|189313868|ref|NC_010800.1|	avian	avian	avian	0.0065	0.9983	0.9991	0.9995	0.9987	0.9975	32.2995	429.859	59588.5	1515.32	539661	653.405
711	gi|158632126|gb|EU022526.1|	avian	avian	avian	0.0323	0.994	0.9826	0.9967	0.9983	0.9959	44.0155	448.209	37529.7	2080.66	452829	751.512
712	gi|258676482|gb|GQ427173.1|	avian	avian	avian	0.0084	0.998	0.9989	0.9988	0.9987	0.9969	33.6579	432.297	58508	1471.43	564237	653.609
713	gi|258676494|gb|GQ427174.1|	avian	avian	avian	0.0407	0.9966	0.9863	0.9826	0.9981	0.9954	33.2866	376.953	46002.4	1150.98	350061	500.49
714	gi|158632113|gb|EU022525.1|	avian	avian	avian	0.011	0.9987	0.9952	0.9985	0.9989	0.9976	23.1101	449.865	45674	1634.26	461499	623.062
715	gi|301750576|gb|GQ411201.1|	avian	avian	avian	0.0759	0.9845	0.9847	0.9605	0.997	0.9971	105.827	309.134	21200.7	2342.11	808230	2323.71
716	gi|260060508|gb|GQ469645.1|	avian	avian	avian	0.0151	0.9982	0.9957	0.9943	0.9986	0.9978	23.0803	404.116	44369.6	1282.89	429704	578.09
717	gi|260060510|gb|GQ469646.1|	avian	avian	avian	0.0157	0.9979	0.9959	0.994	0.9985	0.9978	23.4314	393.058	46579.8	1294.97	420736	635.302
718	gi|289656566|gb|GU213202.1|	avian	avian	avian	0.0133	0.9982	0.996	0.9957	0.9986	0.9979	21.1251	412.817	35748.3	1246.68	465579	634.704
719	gi|73765418|gb|DQ160004.1|	avian	avian	avian	0.0046	0.9988	0.9991	0.9996	0.9988	0.9988	10.0953	274.069	9443.01	732.602	763502	1444.89
720	gi|212377306|gb|FJ376619.2|	avian	avian	avian, bat	0.0358	0.9897	0.9972	0.9956	0.9977	0.9837	81.0017	139.004	599371	4726.16	163549	1439.54
721	gi|211907040|gb|FJ376620.1|	avian	avian	avian, bat	0.0479	0.9918	0.9975	0.9955	0.9982	0.9689	88.2985	178.099	511388	4351.76	135833	1249.13
722	gi|347363950|gb|JF699751.1|	avian	avian	avian	0.0327	0.9948	0.9976	0.9927	0.9984	0.9835	57.5746	280.487	14038.6	697.669	450844	509.661
723	gi|212681378|ref|NC_011549.1|	avian	avian	bat, avian	0.4632	0.7109	0.9945	0.8641	0.9923	0.9747	288.222	218.218	1.82153e+06	2305.54	1.12597e+06	5125.6
724	gi|212681388|ref|NC_011550.1|	avian	avian	bat, avian	0.1123	0.9586	0.9951	0.979	0.9952	0.9594	903.766	311.977	1.78174e+06	4684.84	229309	6647.15
725	gi|383081734|ref|NC_016991.1|	avian	avian	bat, avian	0.1249	0.9673	0.9936	0.9813	0.9971	0.9355	128.241	102.963	954462	3191.53	315278	2245.6
726	gi|383081743|ref|NC_016992.1|	avian	avian	bat, avian	0.2573	0.8998	0.9922	0.9771	0.9916	0.8816	152.852	111.024	1.65287e+06	5386.93	266860	1731.03
727	gi|383080765|ref|NC_016993.1|	avian	avian	bat, avian	0.4783	0.6714	0.9924	0.9222	0.9887	0.9467	1679.23	406.383	6.80451e+06	16008.8	1.63312e+06	6620.96
728	gi|383080775|ref|NC_016994.1|	avian	avian	bat, avian	0.0525	0.9819	0.9958	0.9862	0.9968	0.9865	1874.52	320.001	3.67121e+06	5834.01	1.091e+06	9536.52
729	gi|383080784|ref|NC_016995.1|	avian	avian	bat, avian	0.307	0.7931	0.9941	0.9734	0.9918	0.9401	232.472	117.128	291698	3099.89	164727	1761.96
730	gi|383080795|ref|NC_016996.1|	avian	human, avian	avian	0.6657	0.7534	0.9836	0.6237	0.9911	0.9822	458.975	680.138	76822	2530.13	1.46917e+06	6699.61
